# Supplementary material for: The diagnostic performance of AFP and PIVKA-II models for non-B non-C hepatocellular carcinoma
Source: BMC Res Notes. 2023 Nov 6;16:317. doi: 10.1186/s13104-023-06600-y (PMC10629103; doi:10.1186/s13104-023-06600-y)
Supplement: Supplementary file 1 — Supplementary Material 1 [file 13104_2023_6600_MOESM1_ESM.xlsx]

## Sheet: Details of the study cohort
Table S1. Details of the study cohort
ID	Age	Gender	Pathological sample	Tumor/Sample size, cm	Pathological conclusion	Histologic grade	Group	RBC, 10^12/L	HGB, g/L	MCV, fL	WBC, 10^9/L	PLT, 10^9/L	PT, s	APTT, s	Fibrinogen, g/L	Glycemia, mg/dL	BUN, mg/dL	Creatinine, mg/dL	ALT, U/L	AST, U/L	Albumin, g/dL	Bilirubin, mg/dL	AFP, ng/mL	AFP-L3, %	PIVKA-II, mAU/mL
1	58	M	Surgical resection	7	Carcinoma	III	HCC	3.81	116	95.2	7.46	198	13.5	33	3.29	91	10	0.97	29	49	4	0.5	1.7	0.4	16
2	75	F	Biopsy	0.2	Carcinoma	II	HCC	2.93	76	85.3	10.3	521	12.8	43.4	5.94	98	14	0.97	24	44	3.9	0.4	1.1	0.4	17
3	61	M	Surgical resection	6	Carcinoma	II	HCC	5.7	158	87.1	10.2	234	13.1	35	3.46	107	10	0.81	21	27	5.2	1	1.2	0.4	566
4	66	M	Biopsy	0.2	Carcinoma	II	HCC	4.82	96	98.5	9.13	288	14.3	37.6	3.91	116	62	1.72	20	32	5	1.5	1.2	0.4	36
5	78	M	Biopsy	0.2	Carcinoma	III	HCC	3.87	111	90.3	13.6	376	13.6	36	5.16	200	18	1.05	28	30	3.7	0.8	1.4	0.4	12
6	59	M	Biopsy	0.2	Carcinoma	na	HCC	5.08	153	95.1	9.73	322	12.4	35.9	5.3	104	14	0.86	23	36	4.6	0.9	2	0.4	23
7	63	M	Surgical resection	5	Carcinoma	III	HCC	4.34	137	99.2	7.57	166	10.8	29.2	4.32	131	7	0.81	25	38	4.5	0.8	3.4	9	2243
8	69	M	Biopsy	0.2	Carcinoma	II	HCC	4.43	133	99.6	10.68	365	12.1	30.4	3.69	103	20	0.79	38	39	4.8	0.4	4.3	0.4	179
9	69	M	Biopsy	0.2	Carcinoma	na	HCC	3.53	84	74	15.1	250	15.8	39.5	5.71	118	13	0.7	34	40	2.8	2.6	10.9	63.2	51
10	72	F	Surgical resection	12	Carcinoma	II	HCC	4.78	136	90.2	5.59	177	13	26.2	4.52	142	17	0.81	35	45	5.3	0.8	34.5	52	48810
11	82	M	Biopsy	0.2	Carcinoma	na	HCC	3.73	91	80.6	12.13	328	11.9	29.7	6.83	296	44	1.19	37	22	3.7	0.4	261.7	7	40
12	58	M	Biopsy	0.2	Carcinoma	III	HCC	3.87	114	92.8	8.71	463	13.7	31.4	4.26	194	17	1.02	124	144	3.5	0.5	2.2	0.5	20
13	61	F	Surgical resection	6	Carcinoma	I	HCC	5.51	165	85.3	14.75	207	12.8	38.7	2.7	87	23	1.32	77	31	5.1	3.1	2.6	0.4	86
14	61	M	Biopsy	0.2	Carcinoma	I	HCC	5.16	146	92.3	7.51	207	13.6	32.7	3.01	110	18	0.9	75	60	5.1	0.6	2.3	0.4	269
15	49	M	Surgical resection	9	Carcinoma	III	HCC	4.66	148	101.2	7.21	276	13.7	34.9	5.03	103	13	0.72	64	53	4.3	0.7	15.8	28	18172
16	65	M	Surgical resection	6	Carcinoma	II	HCC	5.89	117	68.7	8.08	151	14.1	28.1	3.69	102	21	1.19	52	52	4.8	0.6	1322	0.4	53045
17	33	F	Biopsy	0.2	Necrosis		non-HCC	5.16	121	79.3	9.74	286	13.8	30.5	3.06	93	16	0.84	25	21	4.7	0.5	0.7	0.4	12
18	41	M	Biopsy	0.2	Necrosis		non-HCC	4.85	151	96.3	9.9	178	12.2	27	3.57	164	13	1.08	132	59	5	1	1.4	0.4	13
19	38	M	Biopsy	0.2	Necrosis		non-HCC	3.9	115	87.6	16.51	184	12.9	28.5	4.82	89	20	0.79	29	23	4.3	0.8	0.5	0.4	23
20	57	F	Biopsy	0.2	Necrosis		non-HCC	3.31	84	85.2	56.7	573	16.7	33.3	7.51	126	9	0.64	12	24	3.3	0.3	3.4	0.4	28
21	59	M	Biopsy	0.2	Necrosis		non-HCC	3.5	95	90.1	16.64	167	13	41.5	6.19	105.1	36	3.02	14	17	2.7	1.1	1.2	0.4	66
22	60	F	Biopsy	0.2	Simple hepatic cyst		non-HCC	4.62	128	93.4	5.67	260	12.7	33.3	2.56	89	8	0.78	24	37	4.4	0.8	1.6	0.4	12
23	54	M	Biopsy	0.2	Simple hepatic cyst		non-HCC	3.69	120	103.3	6.86	140	14.6	32.5	7.15	73	14	0.62	40	65	4	1.6	3.4	0.4	25
24	38	F	Biopsy	0.2	Dysplastic nodule		non-HCC	4.74	139	91.3	5.04	366	13.6	29.3	3.01	102	10	0.81	44	38	4.7	0.6	0.8	0.4	21
25	46	F	Biopsy	0.2	Dysplastic nodule		non-HCC	4.06	102	85.2	8.53	528	12.8	26.9	6.53	407	11	0.76	9	21	3.2	0.4	1.3	0.4	13
26	53	F	Biopsy	0.2	Dysplastic nodule		non-HCC	3.86	107	85.9	4.21	225	12.5	32.7	5.82	161	20	1.05	165	102	5.4	0.6	1	0.4	17
27	78	M	Biopsy	0.2	Dysplastic nodule		non-HCC	4.53	119	86	15.75	263	12.4	24.3	5.76	115	22	1.42	22	28	4.2	0.6	4.7	0.4	11
28	79	M	Biopsy	0.2	Low-grade dysplastic nodule		non-HCC	4.29	125	97.8	11.77	246	12.4	28.5	3.64	154	24	1.12	23	27	4	0.6	1.6	0.4	28
29	61	F	Biopsy	0.2	Hyperplasia nodule		non-HCC	4.45	123	87	10.04	346	14.3	27.7	3.49	98	9	0.75	20	23	5.2	1.1	1.6	0.5	26
30	44	M	Biopsy	0.2	Hyperplasia nodule		non-HCC	5.5	153	92.4	10.66	380	12.7	37.8	2.64	108	13	1.02	29	24	5.1	0.5	1.8	0.4	18
31	60	F	Biopsy	0.2	Hyperplasia nodule		non-HCC	3.97	113	93.6	3.92	61	13.6	37.7	3.64	188	27	1.4	28	55	3	2	4.9	9.9	1008
32	35	F	Surgical resection	2.5	Hyperplasia nodule		non-HCC	5.45	143	81	10	301	13.3	29	3.14	124	19	0.73	29	37	6.5	1	0.9	0.4	18
33	72	F	Biopsy	0.2	Hyperplasia nodule		non-HCC	3.92	108	91.9	7.18	259	12.1	32.7	3.81	96	14	1.12	29	28	4.4	0.4	1.7	0.4	15
34	39	M	Biopsy	0.2	Hyperplasia nodule		non-HCC	4.53	138	92.4	7	325	13.1	40.1	3.3	149	8	0.9	41	33	5.2	0.8	3.4	0.4	6
35	30	F	Biopsy	0.2	Chronic hepatitis		non-HCC	4.85	140	89.7	10.07	206	12.6	26.2	3.71	89	13	0.81	26	27	4.8	0.5	0.9	0.4	22
36	55	F	Biopsy	0.2	Chronic hepatitis		non-HCC	2.71	71	87.6	6.89	687	12	35.7	4.59	84	15	0.86	32	38	2.2	0.5	0.9	0.4	10
37	42	F	Biopsy	0.2	Chronic hepatitis		non-HCC	4.5	139	95.2	15	442	13.3	30.7	4.42	131	14	1.01	24	20	4	0.7	1.1	0.4	16
38	53	M	Biopsy	0.2	Chronic hepatitis		non-HCC	4.45	125	92.6	7.16	263	12.9	29.7	2.87	112	13	0.99	21	23	4.6	0.6	1.2	0.4	12
39	40	F	Biopsy	0.2	Chronic hepatitis		non-HCC	4.59	139	95.8	7.09	352	12.3	27.3	3.19	101	11	0.55	24	27	4.7	0.5	1.3	0.4	19
40	69	M	Biopsy	0.2	Chronic hepatitis		non-HCC	3.77	117	101.6	5.98	206	12.2	28.1	3.3	87	12	1.01	19	26	3.9	0.4	1.4	0.4	12
41	69	F	Biopsy	0.2	Chronic hepatitis		non-HCC	3.93	113	84.3	8	490	12.9	29.9	5.88	105	7	0.67	18	20	4	1	1.7	0.4	17
42	50	M	Biopsy	0.2	Chronic hepatitis		non-HCC	5.47	165	87.3	10.1	177	13.1	29.8	3.16	130	15	1.2	27	24	4.7	0.7	2.2	0.4	22
43	36	M	Biopsy	0.2	Chronic hepatitis		non-HCC	4.89	136	90.8	12.64	339	14.4	36.3	6.75	106	11	0.95	18	30	4.2	0.8	2.3	0.4	32
44	44	M	Biopsy	0.2	Chronic hepatitis		non-HCC	4.01	125	103.2	6.27	252	13.2	26.7	4.26	91	7	0.81	44	40	4.7	0.2	2.3	0.5	23
45	70	F	Biopsy	0.2	Chronic hepatitis		non-HCC	4.26	113	89.7	12.06	438	12	29.3	6.25	242	12	0.6	36	28	3.9	0.4	4.2	8.1	110
46	39	M	Biopsy	0.2	Chronic hepatitis		non-HCC	4.42	128	91.7	12.77	244	13.3	32.1	7.33	103	15	0.84	45	39	4.4	0.9	7.1	5.3	30
47	59	M	Biopsy	0.2	Chronic hepatitis		non-HCC	5.75	163	95	5.98	127	14.4	38.3	4.02	64	12	0.85	81	64	4.6	1.1	8	5.2	30
48	49	M	Biopsy	0.2	Dysplastic nodule		non-HCC	4.12	132	94.8	9.4	232	12.7	34.1	5.5	131	21	0.92	26	30	5.1	0.3	1.5	0.4	20
49	64	F	Surgical resection	7.5	Dysplastic nodule		non-HCC	4.61	128	88.9	8.08	241	11.6	28.3	3.19	89	14	0.71	25	25	4.5	0.7	1.6	0.4	11
50	55	M	Biopsy	0.2	Dysplastic nodule		non-HCC	4.76	126	83.5	9.45	273	13.3	33	5.5	230	12	0.96	23	18	4.9	0.5	1.9	0.5	16
51	83	F	Biopsy	0.2	Dysplastic nodule		non-HCC	4.32	124	94.5	10.16	408	11.9	30.5	5.39	126	14	0.96	34	53	4.1	0.5	3.1	0.4	14
52	64	M	Biopsy	0.2	Dysplastic nodule		non-HCC	4.19	129	96.4	9.32	418	12.8	30.6	4.86	93	13	0.85	81	99	5	0.8	8.4	65.6	25
53	68	M	Biopsy	0.2	Dysplastic nodule		non-HCC	5.65	115	67.5	9.97	392	14	38.5	5.55	166	17	1.25	39	91	4.2	0.7	5.7	0.4	40
54	65	M	Biopsy	0.2	Dysplastic nodule		non-HCC	3.77	97	85.8	11.4	459	13.3	28.3	7.2	115	9	0.77	25	27	3.2	0.3	7	6.1	15
55	40	M	Biopsy	0.2	Dysplastic nodule		non-HCC	4.61	132	94.2	8.95	257	14.2	38.2	4.26	90	18	0.75	37	49	4.9	0.7	3.7	0.4	27
56	57	F	Biopsy	0.2	Dysplastic nodule		non-HCC	4.55	124	91.6	6.16	271	12	32	3.94	96	8	0.67	29	29	4.4	0.5	0.7	0.4	19
57	54	M	Biopsy	0.2	Cirrhosis		non-HCC	3.93	103	90.8	11.4	250	16.2	32	4.86	99	13	0.8	68	57	3.4	1.4	0.9	0.4	19
58	24	F	Biopsy	0.2	Cirrhosis		non-HCC	4.65	118	82.4	3.39	63	18.9	44.9	2.79	97	5	0.7	49	55	4.3	1.8	2.1	0.5	28
59	69	M	Biopsy	0.2	Dysplastic nodule		non-HCC	4.46	118	85.6	17.6	304	12	28.6	6.6	123	17	0.94	34	23	4.2	0.3	1	0.4	11
60	44	M	Biopsy	0.2	Carcinoma	III	HCC	4.27	134	92	15.8	360	13.4	31.6	2.95	85	18	0.7	19	24	4.7	0.6	4.6	47.5	27
61	63	M	Biopsy	0.2	Carcinoma	II	HCC	5.14	154	95.8	7.17	460	12.6	32.2	4.38	101	14	1.33	41	39	4.9	0.4	12.8	13	1247
62	62	F	Biopsy	0.2	Carcinoma	II	HCC	4.52	119	79.9	19.2	461	14.7	26.1	10.35	108	29	0.81	23	39	3.4	1.1	0.9	0.4	4
63	69	M	Biopsy	0.2	Carcinoma	na	HCC	4.43	136	94.1	23.3	439	12.6	32.1	4.45	75	20	0.73	21	17	3.7	0.4	1.1	0.4	31
64	82	M	Biopsy	0.2	Carcinoma	II	HCC	3.82	119	93.1	9.49	127	12.4	26	6.72	194	19	2	29	26	3.5	0.4	2.1	0.4	840
65	77	F	Surgical resection	10	Carcinoma	III	HCC	3.62	115	96.1	9.6	344	13.6	28.6	3.94	97	9	0.71	19	37	4.6	0.8	2.6	47.3	22
66	75	M	Biopsy	0.2	Carcinoma	III	HCC	4.85	145	94.8	9.71	227	13.3	29.5	5.71	85	16	0.99	25	25	4.6	1.1	2.9	0.4	14
67	74	F	Biopsy	0.2	Carcinoma	II	HCC	5.2	108	65.5	6.9	382	12.9	26.5	3.71	97	8	0.5	8	25	4.5	0.6	2.9	17.5	16070
68	83	F	Biopsy	0.2	Carcinoma	II	HCC	3.85	117	86.8	9.02	218	14	26	5.96	153	19	1.54	25	25	4.1	1	3.2	15.6	217
69	59	M	Biopsy	0.2	Carcinoma	I	HCC	4.99	154	91.5	8.7	251	12.9	30.1	3.11	117	10	1.13	39	43	4.9	0.9	3.5	0.4	2864
70	53	M	Biopsy	0.2	Carcinoma	na	HCC	4.81	155	92.2	8.31	146	15.1	34	3.4	119	13	1.2	14	24	4.4	0.3	3.6	34.1	155
71	58	M	Biopsy	0.2	Carcinoma	na	HCC	4.09	133	98.2	9.9	311	13.7	29.3	3.29	200	15	0.85	31	22	4.3	0.4	3.7	0.4	17
72	71	M	Surgical resection	3.5	Carcinoma	III	HCC	4.27	127	93.1	9.34	189	13	26	2.65	108	24	0.9	25	30	4.7	0.5	1563.5	41	5698
73	50	M	Surgical resection	6	Carcinoma	III	HCC	4.9	152	93.5	6.16	238	12.3	29.3	4.83	102	11	0.8	25	21	4.7	0.5	5.1	0.4	381
74	62	M	Surgical resection	9	Carcinoma	I	HCC	4.98	148	87.5	9.07	274	11.9	26.7	4.01	123	23	1.2	33	34	4.4	0.6	7	0.4	828
75	61	F	Biopsy	0.2	Carcinoma	II	HCC	3.32	56	57.4	10.6	517	13.7	26.1	5.73	195	17	0.74	52	56	4.7	0.7	1.9	0.4	11
76	47	F	Biopsy	0.2	Carcinoma	III	HCC	4.06	107	84.7	11.2	425	12.6	35.1	6.6	101	15	0.84	146	95	4.4	0.7	3	0.4	19
77	47	M	Biopsy	0.2	Carcinoma	II	HCC	4.14	127	93.5	19.7	477	15.1	26.9	5.66	130	12	1.33	136	63	4.3	0.6	62.1	0.4	23
78	49	M	Surgical resection	6	Carcinoma	II	HCC	4.48	136	88.9	7	170	12.3	27.6	3.8	118	13.2	0.86	113	73	4.7	0.5	3.6	0.4	35
79	69	F	Biopsy	0.2	Carcinoma	II	HCC	3.45	104	90.2	6	78	16.4	32.6	3.09	114	26	2.08	37	59	3.8	1.4	31.6	4.7	70
80	64	M	Biopsy	0.2	Carcinoma	II	HCC	4.69	152	99.7	4.8	118	12.9	33.9	3.51	107	20	1.16	117	97	4.6	1.5	11.1	11.8	72
81	47	M	Surgical resection	10	Carcinoma	II	HCC	4.17	122	90.2	8.4	183	13.4	32	3.1	110	15	1.01	54	43	5.1	1.1	73.2	2	134
82	50	M	Biopsy	0.2	Carcinoma	II	HCC	4.08	135	99	6.31	287	12.5	26.7	3.73	103	10	0.8	63	54	4.5	1	86.6	3	322
83	65	M	Surgical resection	6	Carcinoma	II	HCC	2.91	98	106.3	7.68	207	12.5	27.3	5.05	124	17	0.85	41	91	4.4	0.9	11.2	0.4	7243
84	68	M	Surgical resection	7	Carcinoma	III	HCC	3.12	103	95.5	8.47	212	13	26.7	5.15	98	19	1.04	42	118	4.7	0.8	63	0.4	7973
85	58	M	Biopsy	0.2	Carcinoma	II	HCC	3.97	121	91.2	11.5	459	13.1	28.4	6.95	90	12	0.7	33	59	4.3	1	12.5	53.7	19959
86	54	M	Surgical resection	14	Carcinoma	II	HCC	4.28	131	94.1	9.9	435	13.1	34.9	4.61	135	16	1.18	41	63	4.5	0.7	3.8	0.4	100000
87	45	M	Surgical resection	9	Carcinoma	III	HCC	4.22	123	87.7	6	173	12.9	28.4	3.77	105	8	1	27	36	4.1	0.7	724	66.5	3718
88	56	F	Surgical resection	6	Carcinoma	III	HCC	4.18	114	81.1	6.48	211	12.3	26.1	3.27	76	12	0.8	16	33	4.6	0.6	7430	1	2572
89	74	M	Surgical resection	10	Carcinoma	II	HCC	4.72	133	89	9.45	366	12.7	27.7	3.97	104	13	0.85	26	23	4.2	0.3	27520	99.5	458
90	58	M	Surgical resection	5	Carcinoma	II	HCC	5.3	126	70.2	11.41	263	12.6	26.9	3.41	104	11	0.7	26	32	4.3	0.2	58400	88.9	175
91	50	M	Surgical resection	5	Carcinoma	II	HCC	5.19	164	94.3	7	254	12.8	25.4	3.49	83	14	1.2	22	28	5	0.8	19170	57.5	55791
92	48	M	Surgical resection	15	Carcinoma	II	HCC	3.42	88	79.2	6.4	575	12.6	29.7	6.87	123	13	0.7	42	78	3.9	0.3	400000	99.9	67473
93	55	M	Surgical resection	7	Carcinoma	II	HCC	4.89	144	95.7	4.41	258	13.1	39.5	2.34	90	14	0.93	37	47	4.2	1	9690	0.4	475
94	58	M	Surgical resection	15	Carcinoma	II	HCC	4.27	120	84	8.58	363	13.1	28.6	7.04	134	15	1	81	65	4	0.7	4800	0.9	73593
95	64	M	Biopsy	0.2	Necrosis		non-HCC	4.85	145	88.9	6.98	246	12.6	28.4	3.51	102	11	1	25	17	4.5	0.7	1	0.4	16
96	56	M	Biopsy	0.2	Dysplastic nodule		non-HCC	4.44	141	93.5	7.45	260	12.7	29.1	3.74	98	11	0.8	20	22	4.4	0.9	2.3	0.4	29
97	36	F	Biopsy	0.2	Dysplastic nodule		non-HCC	4.22	131	95.1	4.31	225	13.8	29	2.58	91	12	0.8	28	26	5.1	1	2.9	0.4	17
98	34	M	Biopsy	0.2	Dysplastic nodule		non-HCC	3.95	129	97.1	5.21	355	13.1	31.1	1.83	196	20	1	19	17	4	0.4	2.9	26	148
99	63	F	Biopsy	0.2	Dysplastic nodule		non-HCC	4.52	144	97.6	11.59	344	12	31.2	5.05	108	14	0.87	34	26	4.9	0.8	5.6	0.4	21
100	66	M	Biopsy	0.2	Dysplastic nodule		non-HCC	4.37	137	94.2	7.65	149	13.4	34.5	2.61	98	11	1.23	29	38	4.7	0.8	7	62.1	104
101	75	M	Biopsy	0.2	Dysplastic nodule		non-HCC	5.16	135	80.5	5.9	245	12.4	28.3	3.43	80	20	0.9	30	32	4.5	0.7	74.2	95.1	395
102	34	F	Biopsy	0.2	Dysplastic nodule		non-HCC	4.63	136	87.6	6.38	186	14.4	28.1	3.21	88	9	0.6	57	47	4.2	0.6	0.8	0.4	16
103	38	M	Biopsy	0.2	Dysplastic nodule		non-HCC	3.44	112	99	8.4	83	14.5	33.1	1.78	106	23	1.01	56	120	3.7	1.1	6.5	0.4	20
104	47	M	Biopsy	0.2	Dysplastic nodule		non-HCC	4.46	138	91.4	7.8	356	12.6	30.3	3.67	98	13	0.7	48	52	4.7	0.7	4.5	0.4	22
105	58	F	Biopsy	0.2	Dysplastic nodule		non-HCC	3.65	120	98.3	5.6	61	18.4	41.7	1.89	83	9	0.46	37	68	2.3	3.1	12.5	6.2	76
106	78	F	Biopsy	0.2	High-grade dysplastic nodule		non-HCC	3.62	116	94.5	6.38	385	14.1	31.8	3.83	93	15	1.1	12	23	3.7	0.9	3.5	0.4	26
107	82	M	Biopsy	0.2	High-grade dysplastic nodule		non-HCC	4.32	134	95.8	8.93	192	13.1	30.4	3.12	89	10	0.7	16	28	3.3	0.5	3.6	0.4	15
108	24	M	Surgical resection	5	Hyperplasia nodule		non-HCC	4.3	134	93	5.6	298	13.3	31.5	2.51	94	14	1.18	38	28	5.1	1.3	1.6	0.4	19
109	17	F	Biopsy	0.2	Hyperplasia nodule		non-HCC	4.61	124	79.3	5.4	277	12.8	32	3.11	87	9	0.6	14	21	4.4	0.4	1.6	0.4	25
110	68	M	Biopsy	0.2	Hyperplasia nodule		non-HCC	4.01	101	78.4	4	127	13.7	27.5	3.86	108	8	0.7	52	56	3.5	1.2	4.6	0.4	38
111	57	M	Biopsy	0.2	Hyperplasia nodule		non-HCC	5.05	159	99.5	7	278	12.5	30.1	3.59	111	15	0.96	19	25	5	1.4	2.5	0.4	24
112	46	F	Biopsy	0.2	Chronic hepatitis		non-HCC	3.93	118	94	8	353	13.1	30.4	3.14	144	9	0.75	27	23	4.5	0.7	0.7	0.4	16
113	37	F	Biopsy	0.2	Chronic hepatitis		non-HCC	4.57	132	88.1	8.32	321	12.9	28.8	3.25	107	8	0.6	18	17	4.5	0.5	0.8	0.4	28
114	18	F	Biopsy	0.2	Chronic hepatitis		non-HCC	4.18	114	83.1	8.87	303	13.9	29.3	4.45	84	14	0.7	9	19	4.1	0.3	0.8	0.4	18
115	24	M	Biopsy	0.2	Chronic hepatitis		non-HCC	4.51	154	103	3.7	181	13.6	28.7	3.05	84	9	1.02	16	20	4.7	1.4	1.2	0.4	20
116	31	M	Biopsy	0.2	Chronic hepatitis		non-HCC	4.94	149	90.8	6.26	197	13.4	28.7	3.21	90	12	0.8	31	24	4.8	0.6	1.2	0.4	11
117	61	F	Biopsy	0.2	Chronic hepatitis		non-HCC	3.92	109	85.5	7	428	11.6	30.7	6.78	165	11	0.72	24	25	5	0.5	1.5	0.4	13
118	77	F	Biopsy	0.2	Chronic hepatitis		non-HCC	3.96	111	87.8	6.11	345	12.5	28.9	5.75	89	13	0.85	22	31	4.4	0.5	2.5	0.4	16
119	59	F	Biopsy	0.2	Chronic hepatitis		non-HCC	3.89	118	92.5	5.43	266	12.2	29.5	3.14	87	14	0.6	33	32	4.5	0.4	2.8	0.4	21
120	59	M	Biopsy	0.2	Chronic hepatitis		non-HCC	4.42	141	95.8	6.3	161	12	27.2	2.74	88	13	0.8	21	25	4.1	0.9	4.9	0.4	77
121	78	M	Biopsy	0.2	Chronic hepatitis		non-HCC	4.13	128	93.4	4.73	105	13	25.2	2.3	225	16	1.5	26	29	3.8	0.7	5.1	0.4	19
122	66	F	Biopsy	0.2	Chronic hepatitis		non-HCC	4.4	130	93.6	10.2	266	12.6	27.9	3.38	138	12	0.87	25	45	5.1	0.8	3.1	0.4	23
123	66	F	Biopsy	0.2	Chronic hepatitis		non-HCC	3.96	134	95.4	5.1	144	11.5	29.5	4.32	177	10	0.6	19	39	3.8	1.3	3.1	0.4	23
124	42	M	Biopsy	0.2	Chronic hepatitis		non-HCC	3.58	120	97.6	6	65	17.6	36.8	2.73	156	14	0.77	36	154	2.8	7.9	4.5	0.4	331
125	65	F	Biopsy	0.2	Chronic hepatitis		non-HCC	3.32	103	95	4.65	70	15.1	36.5	2.32	316	15	0.66	32	64	2.7	1.4	3.7	0.4	290
126	72	F	Biopsy	0.2	Dysplastic nodule		non-HCC	4.29	123	88.5	10.8	326	14.2	22.2	4.58	104	9	0.74	17	43	4.8	0.9	1.6	0.4	16
127	50	F	Surgical resection	8	Dysplastic nodule		non-HCC	4.28	130	88.1	21.4	339	12.7	25.2	3.18	190	17	1.02	40	22	4.1	0.4	1.7	0.4	26
128	70	M	Biopsy	0.2	Dysplastic nodule		non-HCC	4.57	127	86.4	10.2	418	12.5	29.2	4.82	90	12	1.14	24	35	4.3	0.7	2.1	0.4	14
129	54	M	Biopsy	0.2	Dysplastic nodule		non-HCC	3.39	100	91.9	16.8	443	14.5	32.1	5.67	131	22	0.7	24	20	4.1	0.4	2.6	23.9	18
130	61	M	Biopsy	0.2	Dysplastic nodule		non-HCC	4.84	143	90.7	9.7	292	13.5	26.8	3.27	99	17	1	25	19	4.9	0.9	2.7	0.4	20
131	43	F	Surgical resection	10	Dysplastic nodule		non-HCC	4.55	124	86.4	11.47	249	12.8	28.5	3.86	90	8	0.63	39	48	4.5	0.8	2.9	0.4	21
132	72	M	Biopsy	0.2	Dysplastic nodule		non-HCC	5.14	148	88.2	7.51	136	12.1	27.8	3.4	108	18	0.8	25	20	4.7	0.6	5.5	58.2	42
133	66	F	Biopsy	0.2	Dysplastic nodule		non-HCC	5.9	123	69.9	7.8	283	12.4	27.5	3.96	101	13	0.83	21	25	4.7	1.3	1.8	0.4	14
134	50	M	Biopsy	0.2	Dysplastic nodule		non-HCC	4.37	124	86.3	5.6	268	12.4	40.9	3.19	177	16	0.9	27	21	4.6	0.3	1.5	0.4	13
135	62	M	Biopsy	0.2	Dysplastic nodule		non-HCC	3.66	114	96.4	9.8	249	14.3	28.8	4.53	83	16	1	32	39	4.6	1.2	1.7	0.4	9
136	68	F	Biopsy	0.2	Dysplastic nodule		non-HCC	4.63	132	88.4	6.73	248	12	28.1	3.88	102	15	0.92	57	45	4.4	0.5	5.2	0.4	11
137	58	F	Biopsy	0.2	Dysplastic nodule		non-HCC	4.01	117	89.7	10.16	416	12.9	30.6	5.69	92	15	0.7	26	31	4	0.4	1.5	0.4	14
138	72	F	Biopsy	0.2	Dysplastic nodule		non-HCC	3.61	120	107.6	10	498	12.3	24.5	6.46	107	16	0.73	19	20	4.1	0.7	1.2	0.4	14
139	48	M	Biopsy	0.2	Dysplastic nodule		non-HCC	4.41	124	88.3	5.2	284	12.6	29.1	3.91	89	12	1.1	63	54	4.5	0.7	3	0.4	23
140	70	F	Biopsy	0.2	Dysplastic nodule		non-HCC	3.94	116	88.6	11.8	379	13.6	32.4	4.38	186	18	0.86	14	33	4.2	0.5	2.6	0.4	2
141	58	F	Biopsy	0.2	Cirrhosis		non-HCC	4.88	100	64.6	5.92	221	13.2	26	5.26	121	41	1.1	13	17	5	0.4	1.5	0.4	19
142	52	M	Biopsy	0.2	Cirrhosis		non-HCC	4.47	126	85.9	8.8	242	13.1	38.6	5.2	91	12	1.05	42	32	4.3	1	1.6	0.4	31
143	56	M	Biopsy	0.2	Carcinoma	na	HCC	4.61	133	85.9	7.3	194	13.8	26.6	3.62	155	18.9	1.3	44	45	4.8	0.9	759.6	2.1	44
144	67	M	Biopsy	0.2	Dysplastic nodule		non-HCC	4.23	130	89.3	4.8	420	11.9	26	3.07	107	11	0.6	44	45	4.6	0.8	1.7	0.4	22
145	78	M	Biopsy	0.2	Dysplastic nodule		non-HCC	4.46	131	93	14.1	423	12.5	29.4	5.23	77	17	0.9	26	48	4.5	0.5	2.5	0.4	44
146	76	F	Biopsy	0.2	Dysplastic nodule		non-HCC	3.81	107	88.2	7.3	182	14.2	31.1	3.39	67.7	11	0.67	16.1	16.1	3.22	0.43	2.2	0.4	14
147	39	M	Surgical resection	5	Carcinoma	na	HCC	5.16	154	86.6	8.3	230	14	34.8	3.6	90	11	0.7	31	28	4	0.9	2.1	0.4	22
148	66	F	Biopsy	0.2	Carcinoma	III	HCC	4.82	136	87.5	10.5	283	12.5	27.2	5.04	151	15	0.7	27	25	3.6	0.5	5.3	7.6	17
149	78	M	Biopsy	0.2	Carcinoma	III	HCC	5.1	145	88.6	10.6	284	14.5	27.9	5.89	84	29	0.9	36	30	3.9	0.6	6.4	5.2	1012
150	61	F	Biopsy	0.2	Carcinoma	na	HCC	5.15	143	88.5	5.59	120	13.4	30	3.54	70	13.1	0.87	46	46	4	0.9	0.8	0.4	25
151	57	M	Biopsy	0.2	Carcinoma	III	HCC	4.33	138	98	7.41	252	13.1	33.4	5.88	109	13	1	14	21	4	0.7	1.7	0.4	44
152	65	M	Biopsy	0.2	Carcinoma	II	HCC	5.93	130	68.5	14	597	13.6	32.9	4.44	107	16	0.9	13	28	4	0.4	1.8	0.4	12
153	49	M	Biopsy	0.2	Carcinoma	III	HCC	4.77	127	90.2	16	544	13.3	36.4	5.91	88	7	0.8	19	18	4	0.7	2.2	0.4	23
154	63	M	Surgical resection	11	Carcinoma	II	HCC	5.44	142	79.8	8.9	271	12.9	29.3	3.94	107	16	0.8	20	28	4	1	2.2	21.3	15062
155	62	F	Biopsy	0.2	Carcinoma	na	HCC	3.98	110	93.3	13.5	554	13	30.9	7.7	150	9	0.7	27	27	4	0.4	2.3	0.4	15
156	63	M	Surgical resection	8	Carcinoma	II	HCC	4.26	134	94.5	7.9	306	12.9	29.1	7.26	108	17	1.1	29	35	4.8	0.3	3.2	0.4	4248
157	77	F	Biopsy	0.2	Carcinoma	III	HCC	4.27	130	91.3	6.56	162	13.6	31.2	4.51	187	28	1.4	29	38	4	0.5	4.1	7.8	45
158	59	F	Biopsy	0.2	Carcinoma	III	HCC	4.21	119	83.2	9.9	372	13	30.6	6.04	116	12	0.7	14	19	4	0.3	4.1	15.2	21
159	83	M	Surgical resection	12	Carcinoma	III	HCC	4.46	136	92.4	6.9	283	12.1	26	5.44	75	20	1.1	41	37	3.8	0.7	5.2	0.4	19013
160	48	M	Biopsy	0.2	Carcinoma	I	HCC	4.91	155	91.9	5.4	127	13.5	29.6	2.7	106	11	0.7	24	23	4	1.1	5.3	0.4	85
161	68	M	Biopsy	0.2	Carcinoma	na	HCC	4	133	96.2	8.4	260	15.1	36.5	2.69	292	11	1	9	21	3.9	0.9	5.5	9.9	319
162	48	M	Biopsy	0.2	Carcinoma	III	HCC	5.06	155	90	16.6	609	11.4	27	3.61	90	15	0.6	30	24	5	0.6	8.5	4.2	43
163	74	F	Biopsy	0.2	Carcinoma	III	HCC	4.19	128	92.2	10.4	158	12.9	27	3.16	173	10	0.7	29	15	4	0.6	9.4	0.4	426
164	53	M	Surgical resection	9	Carcinoma	II	HCC	5.14	155	89.9	5.23	331	13.6	27.2	3.24	112.3	15.1	0.7	40.5	22.5	4.62	1.17	67.7	6.8	39764.6
165	62	F	Surgical resection	10	Carcinoma	II	HCC	4.68	140	89.5	13.5	439	12.8	24.2	3.59	144	14	0.7	67	60	3	0.5	1.8	16.9	22
166	58	M	Surgical resection	5	Carcinoma	II	HCC	3.84	122	93.9	3.5	109	12.8	29.7	3.76	104.5	13.1	0.7	479	236	3.54	0.5	2	0.4	23
167	49	M	Biopsy	0.2	Carcinoma	III	HCC	3.97	129	100	7.81	305	13.5	35.6	5.75	105.8	11.9	0.7	49.9	52.1	3.88	0.76	1.6	0.4	35.6
168	66	M	Biopsy	0.2	Carcinoma	II	HCC	4.94	155	90.8	7.4	106	13.5	31.3	4.65	183	24.8	1.9	37.8	93.5	3.56	1.54	9.2	6.5	98.8
169	70	F	Biopsy	0.2	Carcinoma	III	HCC	4.39	121	88.9	3.79	109	13.9	29.8	3.2	225	7	0.6	59	74	4.3	0.4	6.2	5.8	582
170	50	M	Surgical resection	3.5	Carcinoma	II	HCC	5.27	160	90.9	8.01	309	11.4	26.6	4.49	104	13	0.7	87	37	4.8	0.5	1.9	0.4	702
171	67	M	Surgical resection	13	Carcinoma	III	HCC	5.87	126	71.1	10	424	12.2	27.8	4.23	95	17	1	25	83	4	0.6	7	44.3	59321
172	56	M	Surgical resection	8	Carcinoma	II	HCC	5.13	152	89.4	9.96	252	12.2	25.1	4.96	118	16	1	63	64	4.2	0.7	9	10.5	94684
173	49	M	Biopsy	0.2	Carcinoma	na	HCC	5.28	166	87.8	7.66	233	13	30.1	2.32	94	15	0.84	21	21	4	0.9	1203.2	74.7	23
174	69	F	Biopsy	0.2	Carcinoma	II	HCC	4.53	132	90.3	9.65	228	13.6	31.2	3.11	84	12	0.77	13.1	11.4	4.01	0.66	1.8	0.4	22
175	63	M	Surgical resection	11	Carcinoma	III	HCC	4.47	127	86.5	17	466	13.4	27.3	8.92	228	15	1	46	78	3	1.4	7320	0.4	8691
176	63	F	Surgical resection	9	Carcinoma	III	HCC	4.42	134	95	8.3	323	12.9	27.1	5.94	122	15	0.7	38	101	4.6	1	761.1	77.7	8244
177	64	M	Surgical resection	13	Carcinoma	II	HCC	6.47	167	84.4	10.6	301	12.6	24.3	5.6	101	10	0.8	27	73	4	0.7	33570	48.9	202096
178	62	M	Surgical resection	8	Carcinoma	III	HCC	5.24	156	90.6	11.6	383	13	30.4	3	81	17	1.1	17	42	5	0.5	83450	70.1	6790
179	48	M	Surgical resection	17	Carcinoma	III	HCC	4.95	136	84.2	12.9	256	11.4	25.9	5.7	98	11	0.7	113	142	4	0.7	13980	9.4	54187
180	62	M	Surgical resection	6	Carcinoma	I	HCC	4.09	122	94.1	6.68	125	13.4	29.3	5.73	64	23	1.1	47	57	4.2	0.8	10.2	5	118
181	59	F	Surgical resection	6	Carcinoma	II	HCC	4.69	126	86.7	5.47	171	13.4	29.5	3.91	94	15	0.8	38	51	4.6	0.3	37380	34.9	12552
182	55	M	Surgical resection	8	Carcinoma	III	HCC	4.45	139	103	5.4	418	12.6	31.3	5.46	99	11	0.8	49	59	4	0.2	1560	10.5	2830
183	62	M	Surgical resection	5	Carcinoma	II	HCC	3.7	109	99.2	6.15	221	12.8	30.6	4.21	92	37	2.12	65	47	4.3	0.5	5.8	0.4	5704
184	51	M	Surgical resection	11	Carcinoma	III	HCC	4.82	142	87.1	10.4	221	12.9	29.9	5.14	92	8	1.1	60	42	4	0.9	2.2	0.4	10823
185	79	M	Surgical resection	6	Carcinoma	II	HCC	4.31	135	97.1	4.03	165	13.3	30.4	4.04	83.3	18.3	1	13.9	33.8	3.85	0.51	8890	17.5	13387.9
186	63	M	Surgical resection	8	Carcinoma	III	HCC	4.31	144	99.4	9.74	273	12.5	28.4	3.26	100	15	0.7	155	144	4	1	973	51	261255
187	49	F	Surgical resection	5.5	Carcinoma	III	HCC	4.22	126	86.4	7.2	327	13.7	29.6	6	98	12	0.7	17	18	4	0.4	794.1	76.5	814
188	44	F	Surgical resection	12	Carcinoma	II	HCC	4.82	140	87.7	8.18	295	13.3	30.7	4.09	85	12	0.8	66	71	3.7	0.4	422.3	3.4	47836
189	61	M	Surgical resection	4	Carcinoma	III	HCC	5.43	163	91.1	9.9	178	14.3	32.9	3.8	123.8	20.2	1	38.4	36.4	3.74	0.56	2177.5	99.5	248
190	53	M	Surgical resection	2	Necrosis		non-HCC	4.4	136	96.7	13.1	399	13.2	28.9	7.71	137	10	0.8	38	36	4.7	0.8	2.2	0.4	24
191	52	F	Biopsy	0.2	Necrosis		non-HCC	4.91	142	84.6	9.1	240	13.7	29.3	3.02	104	5.8	0.7	15	18	4	1	2.4	0.4	17
192	42	M	Biopsy	0.2	Necrosis		non-HCC	5.11	156	90.6	16.4	238	13.2	28.8	3.27	107	14	0.9	27	32	5.3	1.2	1.5	0.4	15
193	73	F	Biopsy	0.2	Necrosis		non-HCC	3.59	112	93.2	7.9	355	12.8	25	4.98	115	14	0.7	21	23	4	0.4	2.1	0.4	19
194	42	F	Biopsy	0.2	Dysplastic nodule		non-HCC	5.43	162	89.3	12.1	350	13.5	27.1	3.2	99.6	13.8	0.7	25.1	16.8	4.4	0.61	1.4	0.4	24
195	61	M	Biopsy	0.2	Dysplastic nodule		non-HCC	4.54	142	95.1	6.8	126	12.7	26.8	3.28	110	13	1	13	22	4	1	1.7	0.4	17
196	52	F	Biopsy	0.2	Dysplastic nodule		non-HCC	4.44	131	92.9	8.4	386	12.1	29	3.71	100	9	0.7	37	18	4	0.5	2.1	0.4	22
197	57	M	Biopsy	0.2	Dysplastic nodule		non-HCC	4.99	154	91.9	8.65	293	13.8	31.6	2.4	109	11.6	0.8	29.5	26.2	4.11	0.41	2.4	0.4	132
198	32	F	Biopsy	0.2	Dysplastic nodule		non-HCC	3.95	105	84.9	3.11	173	13	30.4	3.47	82	9	0.6	9	26	4	0.5	3.3	0.4	31
199	69	F	Biopsy	0.2	Dysplastic nodule		non-HCC	3.45	97	83.3	5.1	308	12.8	28.9	5.06	109	99	8.7	7	17	3	0.5	3.5	0.4	107
200	63	M	Biopsy	0.2	Dysplastic nodule		non-HCC	4.15	126	94.7	6.06	97	14.1	30.6	3.08	479	18	1.4	26	41	3	1	11.2	3.3	26
201	77	M	Biopsy	0.2	Dysplastic nodule		non-HCC	3.93	151	108	7.23	227	13.2	28.5	3.13	114	10	0.7	22	24	4	1.1	32.2	4.6	44
202	42	F	Biopsy	0.2	Dysplastic nodule		non-HCC	4.75	139	88	9.6	232	12.3	29.2	5.22	81	13	0.7	301	153	3.9	0.6	1.1	0.4	23
203	63	M	Biopsy	0.2	Dysplastic nodule		non-HCC	2.97	104	103.8	5.2	184	15	34.4	3.53	108	27	2.1	37	65	3.3	1.8	4.9	0.4	51
204	31	M	Biopsy	0.2	Dysplastic nodule		non-HCC	4.93	154	92.5	6.6	221	12.9	32.8	2.88	151	8	1.1	42.6	30	4.65	0.67	1.5	0.4	36.9
205	60	F	Biopsy	0.2	Dysplastic nodule		non-HCC	4.82	153	95.6	9.34	319	13.1	26.4	3.98	117.3	13.1	0.8	23.6	17.9	4.51	0.7	1.6	0.4	29
206	19	F	Biopsy	0.2	High-grade dysplastic nodule		non-HCC	4.45	134	92.2	6.55	255	12.4	25.9	3.39	80	11	0.6	16	17	5	0.7	1	0.4	24
207	65	F	Biopsy	0.2	High-grade dysplastic nodule		non-HCC	4.75	136	85.7	10.7	321	13.2	32.3	4.09	141	14	1	19	22	4	0.4	1.2	0.4	13
208	38	M	Surgical resection	3	High-grade dysplastic nodule		non-HCC	4.79	148	90.1	5.6	239	12.5	31.2	3.6	94.1	14.3	0.7	47.8	27.7	4.44	0.48	1.8	0.4	30.1
209	41	M	Biopsy	0.2	High-grade dysplastic nodule		non-HCC	3.8	115	100.1	5.68	259	13.1	28.5	3.38	80	8	0.8	22	43	4.3	0.5	2.4	0.4	83
210	74	F	Biopsy	0.2	High-grade dysplastic nodule		non-HCC	4.9	149	90.8	9.97	236	13.4	29.3	3.92	94	9	0.6	40	52	3	0.7	11.2	10.1	625
211	60	M	Biopsy	0.2	High-grade dysplastic nodule		non-HCC	4.21	131	100	12.3	377	13.6	29.5	6.03	247.2	17	0.9	33	23	3.95	0.7	3.6	0.4	126
212	50	M	Biopsy	0.2	Dysplastic nodule		non-HCC	4.71	131	88.9	9.64	343	13.7	28.3	4.95	124	6.9	0.7	17.3	12.4	4.02	0.65	4.6	0.4	21.9
213	44	M	Surgical resection	5	Dysplastic nodule		non-HCC	5.03	95	57.3	5.95	207	14.3	29.1	2.9	111.7	12	0.54	22.4	21.6	4.58	1.05	2.1	0.4	29.3
214	67	F	Biopsy	0.2	Intrahepatic stones		non-HCC	3.79	114	89.9	6.6	172	13.8	27.4	5.73	206	19	0.6	118	63	4	1.1	1.1	0.4	22
215	33	F	Biopsy	0.2	Hyperplasia nodule		non-HCC	4.19	130	90.6	6.5	250	12.2	31.4	3	99	8	0.6	143	82	4	0.4	0.9	0.4	29
216	22	F	Surgical resection	4	Hyperplasia nodule		non-HCC	5.24	151	85.8	11.7	322	12.7	22.4	3.87	106	9	0.5	46	42	4.7	0.3	0.7	0.4	14
217	26	M	Biopsy	0.2	Hyperplasia nodule		non-HCC	5.08	149	86.9	6.6	201	13.3	38.7	2.13	96	15	0.8	21	24	5	0.9	1.1	0.4	28
218	47	M	Biopsy	0.2	Hyperplasia nodule		non-HCC	5.02	141	83.9	7.4	267	12.6	29.4	2.89	185	17	1	49	32	5	0.6	2	0.4	9
219	44	M	Biopsy	0.2	Chronic hepatitis		non-HCC	5.83	124	68	12.5	308	14.6	32.7	4.64	150	11	0.8	10	15	4	0.7	1	0.4	11
220	36	F	Biopsy	0.2	Chronic hepatitis		non-HCC	4.15	126	90.1	6.4	243	12.5	28.8	4.82	82	9	0.8	18	18	4	0.6	1.3	0.4	25
221	58	M	Biopsy	0.2	Chronic hepatitis		non-HCC	4.72	141	90.3	8.99	252	13.2	27	3.55	471	14	1.1	30	19	4	0.4	1.4	0.4	19
222	39	M	Biopsy	0.2	Chronic hepatitis		non-HCC	4.91	146	93.1	12.9	363	12.9	29.7	3.65	95.8	12	0.7	16.9	14.5	4.26	0.45	1.4	0.4	29.7
223	43	M	Biopsy	0.2	Chronic hepatitis		non-HCC	5.71	149	77.7	9.83	384	13.1	31.7	3.07	139	13	0.8	41	23	5	0.9	1.5	0.4	30
224	62	M	Biopsy	0.2	Chronic hepatitis		non-HCC	4.94	138	85	8.4	250	12.7	26.9	3.54	112	13	0.7	36	37	4.9	1.1	1.6	0.4	35
225	47	M	Biopsy	0.2	Chronic hepatitis		non-HCC	5.03	150	89	9.54	341	13	30	3.2	105.7	11.2	0.9	23.6	15.8	4.12	0.38	1.9	0.4	13.4
226	70	F	Biopsy	0.2	Chronic hepatitis		non-HCC	4.03	116	85	8.3	374	13.1	28.5	3.19	264	11	0.7	16	15	4	0.3	2.1	0.4	24
227	86	M	Biopsy	0.2	Chronic hepatitis		non-HCC	4.45	136	96.4	7.09	391	13.2	25.8	5.17	92	24	0.8	32	45	3.7	0.6	2.2	0.4	31
228	60	M	Biopsy	0.2	Chronic hepatitis		non-HCC	4.62	140	91.2	8.5	289	12	28.5	4.39	103	19	1.2	19	17	4	0.5	2.2	0.4	35
229	71	M	Biopsy	0.2	Chronic hepatitis		non-HCC	4.48	137	95.6	12.4	215	12.5	28.1	4.47	94	14	0.7	43	26	4	1.2	2.9	0.4	28
230	62	F	Biopsy	0.2	Chronic hepatitis		non-HCC	4.31	125	88.5	7.8	310	12.9	31.3	5.12	107	17	0.7	23	20	4	0.6	2.9	0.4	13
231	74	M	Biopsy	0.2	Chronic hepatitis		non-HCC	4.02	124	94.8	13.15	253	13.1	29	5.45	106	12	1.3	29	29	4.8	0.7	3.8	26.5	17
232	57	M	Biopsy	0.2	Chronic hepatitis		non-HCC	5.13	138	79.4	10.1	403	13.1	30.4	6.78	97	9	0.9	55	29	4	1.2	2.9	0.4	18
233	70	M	Biopsy	0.2	Chronic hepatitis		non-HCC	5.03	93	63.1	5.1	142	14.1	31.3	3.07	113	14	0.7	45	65	3.9	1.3	5.8	5.8	23
234	34	M	Biopsy	0.2	Chronic hepatitis		non-HCC	3.45	117	107	10.8	364	12.9	30	3.04	124.3	7.9	0.71	72.3	42.8	4.54	0.36	4.6	0.4	27.9
235	60	F	Biopsy	0.2	Chronic hepatitis		non-HCC	3.99	112	85.1	20.3	420	13.8	25	7.32	103	12.5	0.8	25	25	3	0.5	0.5	0.4	35.1
236	50	F	Biopsy	0.2	Chronic hepatitis		non-HCC	3.9	117	87.2	10.3	349	11.6	26.5	5.66	120	9	0.7	51	49	4	26.5	1.6	0.4	54
237	50	M	Biopsy	0.2	Chronic hepatitis		non-HCC	5.11	149	85.8	7.3	219	14	33.6	2.98	102	11	0.9	30	24	4.7	0.7	68.9	1.2	108
238	60	F	Biopsy	0.2	Chronic hepatitis		non-HCC	4.75	144	90.2	13.6	226	13.1	32	3.73	90	16	0.7	12	19	4	0.9	1.9	0.4	19
239	46	F	Surgical resection	10	Dysplastic nodule		non-HCC	3.9	119	89	8.6	368	12.7	27.4	4.9	143	11	0.9	23	22	4	0.5	1.1	0.4	32
240	72	M	Biopsy	0.2	Dysplastic nodule		non-HCC	2.44	75	92.5	6	332	13.6	32.4	5.58	84	19	0.6	8	19	2.2	0.4	1.3	0.4	17
241	58	M	Surgical resection	3	Dysplastic nodule		non-HCC	4.41	138	91.7	10.5	416	13.3	28.9	7.09	103.1	11.2	0.8	38.4	26.2	4.25	0.61	1.5	0.4	35.2
242	72	M	Surgical resection	3	Dysplastic nodule		non-HCC	4.52	151	98.4	4.96	213	13	29.5	3.16	94	12	0.9	15	28	4	0.4	1.9	0.4	28
243	67	M	Biopsy	0.2	Dysplastic nodule		non-HCC	2.72	66.6	80.5	5.84	271	13.7	30.5	2.86	86.2	14.5	0.7	8.9	21.4	3.64	0.53	2.2	0.4	24
244	72	F	Surgical resection	7	Dysplastic nodule		non-HCC	3.93	115	94.1	11.2	403	13.4	27.6	6.64	141	9	0.8	9	18	4.5	0.4	2.5	0.4	20
245	70	F	Biopsy	0.2	Dysplastic nodule		non-HCC	4.95	148	91.2	8.22	327	12.2	30	4.01	96	14	0.6	13	19	4	0.7	3	18.6	16
246	41	F	Surgical resection	11	Dysplastic nodule		non-HCC	4.28	123	88.4	6.14	253	13.4	30.8	3.38	96	12	0.7	21	21	4	0.3	3.6	0.4	22
247	76	M	Biopsy	0.2	Dysplastic nodule		non-HCC	4.43	128	91.1	10.3	423	12.2	34.4	5.25	101	17	0.9	28	29	4	0.7	5.8	0.4	20
248	75	M	Surgical resection	7	Dysplastic nodule		non-HCC	4.68	147	96.8	11.3	336	13.5	32.4	6.99	112	12	0.9	29	32	4	0.8	112.9	0.4	23
249	43	M	Biopsy	0.2	Dysplastic nodule		non-HCC	3.15	83.7	87.2	29.9	609	15.8	32.6	8.46	92	12	0.8	56	24	2	0.9	0.6	0.4	24
250	45	M	Surgical resection	3	Dysplastic nodule		non-HCC	5.2	158	90.6	7.22	340	12.5	28.5	4.16	110	14	0.8	374	173	5	1.5	2	0.4	35
251	69	M	Biopsy	0.2	Dysplastic nodule		non-HCC	4.95	146	89.4	13.3	365	12.3	26	4.42	102	13	0.7	58	33	4	0.7	2	0.4	52
252	74	M	Biopsy	0.2	Dysplastic nodule		non-HCC	3.55	93	80.6	9.1	426	15.5	34.3	11.2	105	13	1	221	173	4	0.5	1	0.4	11
253	80	F	Biopsy	0.2	Dysplastic nodule		non-HCC	4.49	111	73.3	6.6	248	13	26.5	3.88	134	9	0.8	11	23	3.7	0.8	1.8	0.4	18
254	51	F	Biopsy	0.2	Dysplastic nodule		non-HCC	4.27	117	83.5	8.35	416	14	24.9	4.4	109	11	0.9	27	50	4	0.8	4.9	0.4	291
255	49	F	Biopsy	0.2	Dysplastic nodule		non-HCC	3.95	117	86.6	5.3	230	13.7	32.2	2.41	115	11	0.6	17	22	4	0.6	1.6	0.4	16
256	68	M	Biopsy	0.2	Dysplastic nodule		non-HCC	3.87	120	94.3	12	351	13.8	28.2	7.27	106	15	1.3	94	125	3	0.7	3.9	0.4	29
257	60	F	Biopsy	0.2	Cirrhosis		non-HCC	4.83	136	89.7	3.98	78	13.9	29.6	2.52	102	16	0.7	32	46	4	1	2.4	0.4	23
258	46	M	Biopsy	0.2	Carcinoma	na	HCC	4.87	147	89.5	10.4	345	13.1	27.7	6.58	94.2	11.6	0.9	16.2	13.3	4.27	0.83	1.4	0.4	17
259	68	M	Biopsy	0.2	Carcinoma	III	HCC	4.12	124	90.1	9.49	214	13.4	28.9	3.94	114.8	14.3	0.8	10.1	22	3.92	0.92	2.6	32	19
260	81	M	Biopsy	0.2	Carcinoma	III	HCC	4.09	137	98.6	4.4	196	13.7	27.8	2.64	122	16.5	0.8	24.8	32.1	4.07	0.69	4.1	0.4	58
261	85	F	Biopsy	0.2	Carcinoma	II	HCC	4.56	126	83.6	10.1	179	14.5	26.3	4.17	64.6	13.3	1	18.5	25.6	3.61	0.69	7.6	0.4	66.1
262	19	M	Surgical resection	11	Carcinoma	II	HCC	5.1	136	82.2	8	241	13.7	27.6	5.54	85	10.9	0.9	35.2	29.3	4.1	0.44	19.1	14.5	408.4
263	55	M	Biopsy	0.2	Carcinoma	II	HCC	3.6	104	92.9	32.5	473	14.1	27.4	7.98	106	13.1	0.73	59.5	46.6	3.53	0.7	2.7	0.4	25
264	54	M	Surgical resection	10	Carcinoma	II	HCC	4.84	142	92	11.8	309	13	26.7	3.54	92.7	12.7	0.7	32.7	134.1	3.72	0.29	6.6	0.4	27.2
265	65	M	Biopsy	0.2	Carcinoma	III	HCC	4.43	135	93.4	9.2	253	14.1	26.3	5.53	134.5	27	1.52	162.6	123.9	4	1.57	3.8	16	37.6
266	53	F	Biopsy	0.2	Carcinoma	II	HCC	4.54	129	89.7	9.32	251	13.1	30.1	6.13	92.2	11.4	0.7	54.8	35.7	4.21	0.42	1.2	0.4	41.2
267	69	M	Surgical resection	9	Carcinoma	II	HCC	4.74	150	95.7	8.41	247	12.1	26.5	3.44	99.5	15.4	1.09	19.6	27.5	4.4	0.7	2.2	0.4	178.1
268	64	M	Surgical resection	6	Carcinoma	II	HCC	4.61	139	89.4	6.4	257	13.7	29.3	2.99	109.3	11	0.7	339.2	385.3	3.98	1.08	12.2	7.6	205.2
269	67	M	Biopsy	0.2	Carcinoma	I	HCC	4.15	136	97.6	9.5	129	15	34.5	3.48	217.5	25.3	1.89	37.4	58	3.59	2.54	16.2	10.7	483
270	71	F	Biopsy	0.2	Carcinoma	II	HCC	3.97	125	96.6	8	266	13.1	27.9	3.43	107.3	17.5	0.8	19	25.6	4.36	0.49	1.9	0.4	2729
271	63	M	Biopsy	0.2	Carcinoma	na	HCC	5.23	153	85.4	10.4	209	13.6	28.1	3.27	116.3	8.8	0.9	34.5	31.5	4.61	1.43	134	81	37
272	71	M	Biopsy	0.2	Carcinoma	II	HCC	4.29	100	78.7	6.6	271	12.5	22.7	4.6	103	25.8	1.61	39.1	39.4	4.37	0.56	2.4	0.4	1031
273	56	F	Surgical resection	4	Carcinoma	II	HCC	2.99	85.6	92.3	5.18	316	13.5	27.4	4.32	102	9.1	0.6	129.1	154.2	3.31	3.2	25760	23.6	2606
274	65	M	Surgical resection	4	Carcinoma	II	HCC	4.83	155	93.7	12.3	221	12.8	30	3.45	69	25.6	1	39.9	23.9	4.34	1.2	232.4	42.3	3214.1
275	66	M	Surgical resection	6	Carcinoma	II	HCC	4.5	137	92.4	6.05	166	13.6	30.1	5.05	97.6	12	0.8	29.4	33.8	3.93	0.62	7580	71	606
276	62	M	Surgical resection	9	Carcinoma	II	HCC	5.55	163	90.5	11.2	181	14.9	26.9	4.92	97.6	13	0.86	211.4	256.9	3.14	3.24	240.1	20.7	100000
277	62	M	Biopsy	0.2	Necrosis		non-HCC	6.38	137	70.5	7.79	208	12.8	27.1	3.09	103.5	17.1	1	27	20.1	4.31	0.99	2.2	0.4	33.3
278	53	M	Biopsy	0.2	Dysplastic nodule		non-HCC	3.26	81.5	81.7	5.91	178	14.2	31.7	2.81	112.1	15.9	0.9	34.1	32.4	3.38	1.12	12.1	40.8	30
279	53	M	Biopsy	0.2	Dysplastic nodule		non-HCC	4.42	138	93.8	14.3	271	12.8	26	8.87	219.7	17.5	0.9	61.1	44.2	3.55	0.37	3	0.4	45.2
280	68	M	Biopsy	0.2	Dysplastic nodule		non-HCC	4.06	136	95.1	10.2	128	13.3	25.7	3.25	93.5	21.3	1	52.2	44.8	4.05	1.03	4.1	0.4	37.5
281	34	M	Biopsy	0.2	Dysplastic nodule		non-HCC	3.14	107	97.6	7.59	161	13.1	31	3.17	102	9.2	0.7	82	82	3.5	0.47	21	3.2	36.7
282	37	F	Biopsy	0.2	High-grade dysplastic nodule		non-HCC	4.73	131	83.9	10	299	13.1	30.8	3.09	110	8.4	0.6	13.9	16	4.43	0.59	0.7	0.4	16.6
283	62	F	Biopsy	0.2	High-grade dysplastic nodule		non-HCC	4.76	138	86.5	7.03	93	14.1	28.6	3.43	134.2	11.9	0.8	27.5	43.8	3.51	1.79	8.4	8.3	189
284	46	F	Biopsy	0.2	Hyperplasia nodule		non-HCC	5.16	110	65.9	7.61	379	13.9	27.8	3.61	82.2	10.4	0.7	61.3	40.9	4.23	0.72	0.9	0.4	28.8
285	31	F	Surgical resection	8	Hyperplasia nodule		non-HCC	4.36	133	91	10.6	347	12.8	30.1	4.48	97.7	9	0.6	40.1	25.7	4.49	0.36	1.1	0.4	26
286	66	F	Biopsy	0.2	Chronic hepatitis		non-HCC	4.56	110	70.8	10	325	13.6	28.2	4.46	126.1	13.6	0.7	16	30.8	4.36	0.28	1.3	0.4	25
287	16	F	Biopsy	0.2	Chronic hepatitis		non-HCC	3.93	114	90.7	16.3	372	14.7	30.5	5.79	77.1	9.2	0.5	30.2	39.5	4.04	0.58	1.6	0.4	17.6
288	57	M	Biopsy	0.2	Chronic hepatitis		non-HCC	4.36	138	94.7	6.7	404	13.3	30.8	4.2	95.6	20.3	1.03	40.3	45.5	4.62	0.59	1.7	0.4	50.5
289	63	M	Biopsy	0.2	Chronic hepatitis		non-HCC	5.77	132	68.4	12.9	361	12.3	28.6	4.42	102.1	16	0.7	39.2	30.5	3.79	0.42	1.8	0.4	17
290	67	M	Biopsy	0.2	Chronic hepatitis		non-HCC	4.51	157	98.8	6.62	185	12.3	30	4.04	105.7	20.2	1	32.2	33.9	4.19	0.66	1.8	0.4	25.9
291	62	M	Biopsy	0.2	Chronic hepatitis		non-HCC	4.18	145	102	5.33	148	13.4	29.2	3.5	120	8.8	0.84	178.6	115.2	4.03	0.88	5	6.7	25.1
292	37	F	Biopsy	0.2	Chronic hepatitis		non-HCC	4.12	91.5	72.6	10.4	422	14.8	33.9	2.3	106.7	9.2	0.7	44	37.9	4.38	0.43	0.7	0.4	27.6
293	69	M	Surgical resection	4	Dysplastic nodule		non-HCC	4.1	132	95.1	8.94	372	12.6	31.8	4.04	94.8	14.6	0.74	14.9	18.6	3.92	0.35	1.4	0.4	21.7
294	71	F	Surgical resection	5	Dysplastic nodule		non-HCC	3.98	118	90.6	6.5	189	14.2	28	3.99	129	11.1	0.8	12.6	23.9	3.95	0.5	1.7	0.4	15.3
295	68	F	Surgical resection	7	Dysplastic nodule		non-HCC	3.67	119	95.2	11.7	303	15.6	31.2	4.73	259	12.6	0.8	32	34.8	3.33	0.39	2.1	0.4	18
296	50	M	Biopsy	0.2	Dysplastic nodule		non-HCC	4.97	149	95.2	11.8	261	14.2	27.7	6.04	93.9	10.2	0.81	23.2	33.1	4.05	0.75	5	0.4	15
297	80	M	Biopsy	0.2	Dysplastic nodule		non-HCC	4.68	153	97.4	8.9	216	12.9	29.1	4.45	84	13.7	0.8	16.8	33.3	4.14	0.52	3	0.4	29.6
298	49	F	Biopsy	0.2	Dysplastic nodule		non-HCC	3.77	117	92.1	4.2	171	12.9	30.8	5.48	93.1	11	0.6	103.7	70.3	3.66	1.07	0.7	0.4	13.6
299	68	F	Biopsy	0.2	Carcinoma	III	HCC	3.27	105	95.7	10.5	242	12.9	25	6.14	132	13.2	0.5	616	603.5	3.42	0.36	5	64.1	70.5
300	63	M	Biopsy	0.2	Carcinoma	III	HCC	6.13	115	61.8	7.38	262	14.4	28.1	2.9	92.5	23.9	0.67	12	17.4	4.46	1.26	1.4	0.4	18
301	88	M	Biopsy	0.2	Cirrhosis		non-HCC	4.55	121	83.4	7.6	308	13.6	27.5	3.95	96.6	16.9	0.97	6.5	13.4	3.84	0.32	2.6	27.3	15
302	68	F	Biopsy	0.2	Carcinoma	II	HCC	4.42	140	97.4	5.2	160	13.3	30	2.85	98.2	13.1	0.79	31.8	31.9	4.29	0.72	4.3	0.4	25
303	71	F	Biopsy	0.2	Carcinoma	III	HCC	4.21	136	92.8	6.82	197	12.6	27	4.34	230.5	11.6	0.76	27	27.5	4.07	1.33	17.9	5	87
304	78	M	Surgical resection	14	Carcinoma	III	HCC	3.97	114	89.8	10.7	389	12.8	30.6	6.72	94.7	14.8	0.85	557.1	772.6	4.03	0.39	1.5	0.4	22.3
305	85	F	Surgical resection	4	Carcinoma	II	HCC	4.31	136	97.6	9.3	145	13.5	29.3	3.65	287.2	10.5	0.77	192.5	249	3.62	0.62	3.3	0.4	25
306	63	M	Surgical resection	10	Carcinoma	III	HCC	4.21	128	96	18.5	567	13.9	30.7	6.18	92.2	14.8	0.72	71.4	36.3	4.12	0.56	2.6	0.4	32.4
307	76	F	Biopsy	0.2	Carcinoma	III	HCC	3.92	132	100	4.77	151	15.5	31.5	3.17	95.2	18.5	0.86	40.7	56.6	3.16	1.83	13	3.9	36.6
308	55	M	Surgical resection	12	Carcinoma	II	HCC	4.7	133	86.7	10	437	12.1	26.7	4.29	140.6	10.4	0.85	34.8	33.1	3.87	0.46	63.2	4.5	48
309	40	F	Surgical resection	4	Carcinoma	III	HCC	6.76	130	63.4	8.1	334	12.7	30	4.06	89.6	11.3	0.75	54.5	60.5	4.87	0.68	8741.8	99.5	855
310	52	M	Surgical resection	8	Carcinoma	II	HCC	5.35	153	86.1	8.04	236	12.7	25.8	4.84	88.7	13.9	0.84	1450.8	1405.6	4.63	0.59	95.5	56	1127.4
311	59	M	Biopsy	0.2	Carcinoma	na	HCC	5.76	162	91.1	7.6	237	13	32.7	4.87	104	8.7	0.96	16.3	29.9	4.32	0.66	2.9	0.4	2354
312	68	M	Biopsy	0.2	Carcinoma	na	HCC	4.05	125	93.2	8.83	292	12.2	29.9	5.14	106.9	17.1	1.2	33.1	35.9	3.97	0.19	3.52	0.4	4712
313	55	M	Biopsy	0.2	Carcinoma	na	HCC	4.9	151	91.5	9.8	267	13.4	30.6	3.95	114.8	10.8	0.96	27.6	27.4	4.26	0.63	13.3	19.8	6380
314	76	M	Biopsy	0.2	Carcinoma	na	HCC	4.29	141	100	5.36	134	13	27.6	4.38	87.5	21.1	1.43	23.7	25	4.49	1.05	12.9	7.7	534
315	46	M	Biopsy	0.2	Carcinoma	na	HCC	5.84	118	68	6.4	294	13.7	29.6	5.41	104.5	9.6	0.87	28.2	29.6	4.11	1.2	3.8	36.9	168
316	78	F	Biopsy	0.2	Carcinoma	III	HCC	4.69	135	87.2	9.18	259	12.8	30.6	4.19	134	10.2	0.79	33.9	39.7	4.02	0.56	1.1	0.4	22.3
317	67	M	Biopsy	0.2	Carcinoma	II	HCC	4.11	134	97.8	7.8	251	13.1	30.4	3.45	109	6.7	0.78	27.6	20.2	4.15	0.38	4.1	0.4	11041
318	74	M	Biopsy	0.2	Carcinoma	II	HCC	4.27	133	92.5	7.94	209	12.5	29.4	3.33	106	16	0.9	38.7	37.2	3.83	1.01	3	0.4	13827.3
319	70	M	Surgical resection	4	Carcinoma	II	HCC	4.62	145	93.4	15.7	158	14.6	27.8	3.08	92.6	14.6	0.87	740.4	1120.2	3.5	1.88	217.7	70.5	200
320	65	M	Surgical resection	9	Carcinoma	II	HCC	4.73	155	94.7	30.6	205	17	28.8	3.81	86	16.2	1.07	1362.2	1484.1	2.93	2.51	49.9	10.7	12025.6
321	61	M	Surgical resection	10	Carcinoma	II	HCC	4.67	135	92.5	8	171	14.9	25	4.67	335.4	17.6	0.95	78.9	56.7	2.32	2.57	240.2	94.1	3238
322	65	M	Surgical resection	7	Carcinoma	II	HCC	4.4	135	91.1	13.9	209	15.4	29	4.61	149	16.3	0.86	576	401.2	3.84	0.98	2.3	0.4	210
323	40	M	Surgical resection	4	Carcinoma	III	HCC	5.58	172	99	11.1	239	13.4	29.2	3.79	92.2	13.2	0.79	1973.4	1582	4.09	0.64	42.8	39.3	100000
324	51	F	Surgical resection	10	Carcinoma	na	HCC	3.83	106	87.4	5.72	320	13.1	31	3.84	88.6	9.7	0.52	189.3	238.5	3.89	0.57	2.8	0.4	14
325	26	M	Biopsy	0.2	Necrosis		non-HCC	5.58	165	88.6	6.1	245	13	29.3	2.65	87.1	7.6	0.81	66.8	31.3	4.81	1.33	10.1	4	26
326	35	M	Biopsy	0.2	Necrosis		non-HCC	3.55	133	112.2	6.8	122	12.1	29.4	3.39	104.9	5.5	0.68	60.5	104.5	2.87	10.05	3.5	0.4	15
327	57	M	Biopsy	0.2	Necrosis		non-HCC	5.42	161	90.9	6.6	295	11.8	26.5	2.36	89.1	14.7	0.85	27.1	34.4	4.58	0.99	1.7	0.4	31
328	73	M	Biopsy	0.2	Necrosis		non-HCC	3.65	113	106	8	253	13.2	29.9	4.25	206.8	9.5	0.82	29.9	28.3	4.01	0.37	2	0.4	24.1
329	53	M	Biopsy	0.2	Dysplastic nodule		non-HCC	3.83	115	92.2	8.4	540	12.6	26.6	6.49	153.7	11	0.78	30.7	38.3	3.73	0.27	1.5	0.4	25
330	68	F	Biopsy	0.2	Dysplastic nodule		non-HCC	5.02	140	87.4	10.8	170	12.9	25.8	3.93	89.4	25.1	1.07	37.4	42.8	4.13	0.58	1.8	0.4	15.9
331	52	M	Biopsy	0.2	Dysplastic nodule		non-HCC	5.14	140	89.1	6.71	162	13.1	27.9	4	127.3	13.8	1.14	44.7	32	4.54	1.01	1.8	0.4	27.4
332	79	M	Biopsy	0.2	Dysplastic nodule		non-HCC	4.13	121	88.6	8.85	298	13.2	28	6.08	105.8	17.6	1.02	31	36.5	3.31	0.39	3.9	0.4	28
333	63	M	Biopsy	0.2	Dysplastic nodule		non-HCC	3.41	132	115.7	5.6	108	17.6	37.8	2.58	111.8	9.9	1.17	38.5	81	2.78	4.03	7.5	7	75.5
334	68	F	Biopsy	0.2	Dysplastic nodule		non-HCC	3.74	123	99.7	6.09	105	12.8	30.7	3.48	83.4	13.3	0.82	18.2	23	4.47	0.68	6.5	6.7	18.5
335	55	M	Biopsy	0.2	Dysplastic nodule		non-HCC	3.9	124	99	6.5	217	13.5	28.8	2.66	85	17.2	0.99	21.4	25.8	4.21	0.53	2.2	0.4	19.8
336	49	F	Biopsy	0.2	Dysplastic nodule		non-HCC	4.52	132	89.5	13.6	200	12.5	31.7	2.69	110.4	8.7	0.75	13.9	16.3	4.5	0.43	2.21	0.4	20.5
337	55	F	Biopsy	0.2	Dysplastic nodule		non-HCC	5.05	136	82.6	5.22	331	11.9	28.1	2.88	102.6	9.6	0.73	14.1	15.6	4.78	0.29	1.1	0.4	20.4
338	57	M	Biopsy	0.2	Low-grade dysplastic nodule		non-HCC	6.09	131	71.9	7.24	201	12.4	32.1	3.76	90.6	13.4	0.93	752.4	449.7	4.17	0.65	4.8	0.4	27
339	60	M	Biopsy	0.2	Intrahepatic stones		non-HCC	4.72	138	90.1	6.84	434	13.2	25	3.42	102	6.4	0.75	100.5	46.5	4.25	0.5	1.9	0.4	23
340	38	F	Biopsy	0.2	Hyperplasia nodule		non-HCC	4.24	140	102	5.17	231	13.1	25	3.37	102	11.2	0.75	16.4	18	4.31	0.65	1.4	0.4	44.7
341	67	F	Biopsy	0.2	Chronic hepatitis		non-HCC	5.26	109	61.5	5.74	236	13	29.9	3.78	100.3	13.3	0.79	21.5	20.3	4.5	0.76	1.7	0.4	30.1
342	53	M	Biopsy	0.2	Chronic hepatitis		non-HCC	4.93	151	90.5	8.4	454	13.7	29.3	6.48	171.4	13.6	0.83	18.5	17.3	4.13	0.51	3	0.4	17
343	46	M	Biopsy	0.2	Chronic hepatitis		non-HCC	5.13	154	93	8.5	342	12.7	28.3	4.01	122.5	12.7	0.92	21.5	23.8	4.03	0.81	2.5	0.4	47.8
344	39	F	Biopsy	0.2	Chronic hepatitis		non-HCC	4.84	152	92.6	14.3	460	12.1	29.2	4	134.2	7.3	0.67	42.9	33.1	4.43	0.5	3.1	0.4	24.2
345	57	M	Biopsy	0.2	Chronic hepatitis		non-HCC	4.81	155	96.3	6.3	211	13.5	29.1	3.8	111.9	10.8	0.78	25.3	20.5	4.07	0.48	2	0.4	69.4
346	31	M	Biopsy	0.2	Chronic hepatitis		non-HCC	4.89	149	90.3	5.94	254	13.4	33.3	2.28	91.5	9.7	0.77	12.1	21.4	4.39	0.37	1.2	0.4	31.6
347	19	F	Biopsy	0.2	Chronic hepatitis		non-HCC	4.58	137	92	7.2	205	14.1	38.5	2.03	74	12.3	0.8	7	8.5	4.31	0.3	0.5	0.4	12
348	60	M	Biopsy	0.2	Chronic hepatitis		non-HCC	4.6	147	98.1	9.48	240	12.7	26.4	2.52	116.2	8.4	1.13	41	33.4	4.83	0.55	2.8	0.4	20.4
349	55	F	Biopsy	0.2	Chronic hepatitis		non-HCC	4.68	138	86	9.92	339	13	32.3	5.38	106.8	10.9	0.81	83.6	39	4.09	0.59	0.9	0.4	19
350	62	F	Biopsy	0.2	Chronic hepatitis		non-HCC	4.9	147	95	6.38	62.1	16.2	35	2.28	103.8	13.3	0.68	34.7	42.8	3.51	1.83	7.8	6.8	22.6
351	48	M	Biopsy	0.2	Chronic hepatitis		non-HCC	4.15	131	89.9	5.25	215	13.3	28.3	2.85	102.4	13.3	0.75	11.2	14.8	4.07	0.46	1.3	0.4	19
352	61	M	Biopsy	0.2	Chronic hepatitis		non-HCC	4.64	139	96.5	13.9	471	13.3	26.3	7.39	239.5	11.3	1.03	27.1	14.9	3.65	0.67	1.7	0.4	27.9
353	43	M	Biopsy	0.2	Chronic hepatitis		non-HCC	5.38	169	93.2	8.92	235	12.9	33.9	2.87	107	10.3	1.02	22	17.5	4.67	0.6	1.4	0.4	44.3
354	58	M	Biopsy	0.2	Chronic hepatitis		non-HCC	5.27	171	101	10.1	190	14.3	33.3	4.05	159	36	3.84	12.5	19.1	4.1	0.97	4	0.4	34.5
355	65	M	Biopsy	0.2	Chronic hepatitis		non-HCC	5.37	170	88.8	7.77	254	12.5	28.1	3.99	95.7	14.6	0.95	47.8	30.3	4.65	1.68	3.5	0.4	34
356	58	M	Biopsy	0.2	Chronic hepatitis		non-HCC	2.97	109	104	6.8	190	11.8	27.8	4.98	122.7	8.3	0.77	33.2	75.2	3.82	0.45	10.2	3	39
357	56	M	Biopsy	0.2	Chronic hepatitis		non-HCC	4.8	139	88.2	8.22	280	12.3	27.5	5.69	106	21	0.6	47.8	31.7	4.2	0.6	1.4	0.4	18
358	42	F	Biopsy	0.2	Chronic hepatitis		non-HCC	3.56	88.8	81.6	19.9	555	17.4	33	4.08	78.3	15.3	1.16	31.1	116.2	1.56	0.82	23.3	4.7	923
359	59	M	Surgical resection	6	Dysplastic nodule		non-HCC	4.33	150	102.1	8.1	287	12.9	28.7	3.87	99.2	13.2	0.9	17.3	30.8	4.43	0.54	91.5	75.4	44
360	59	F	Biopsy	0.2	Dysplastic nodule		non-HCC	3.94	124	92.9	7.37	197	12.9	31.6	3.16	160	15.7	0.77	13.4	15.4	3.94	0.48	1.58	0.4	20
361	64	F	Biopsy	0.2	Dysplastic nodule		non-HCC	4.89	121	79.5	16.4	163	12.1	26	4.11	118.6	13.2	0.82	12.9	13.4	4.32	0.4	2.8	0.4	21
362	45	F	Biopsy	0.2	Dysplastic nodule		non-HCC	5.17	129	78.2	9.4	368	12.7	32.1	4.75	135.6	10.6	0.76	26.7	23.5	4.48	0.5	2.37	0.4	14
363	35	F	Biopsy	0.2	Dysplastic nodule		non-HCC	4.32	110	79.7	6.02	302	12.6	29.7	3.7	133	10.6	0.73	17.7	17.5	4.25	0.37	0.6	0.4	25.1
364	17	F	Biopsy	0.2	Dysplastic nodule		non-HCC	4.97	131	78.8	6.48	325	13.1	32.8	3.18	89.2	13.9	0.64	107.1	109.9	4.59	0.66	0.7	0.4	29.4
365	51	F	Biopsy	0.2	Dysplastic nodule		non-HCC	4.75	141	90.9	6.32	220	13	29.8	2.85	100.8	15.2	0.77	47.2	56.8	4.15	0.75	1	0.4	20.4
366	56	M	Biopsy	0.2	Dysplastic nodule		non-HCC	4.5	123	80.7	8.88	446	12.9	29.9	5.26	106	16.2	0.86	48.4	41.7	4.39	0.63	2.6	0.4	14.8
367	44	M	Biopsy	0.2	Cirrhosis		non-HCC	3.97	138	105	7.95	200	12.9	32.6	2.73	90.6	16	0.92	23.9	23.9	4.59	0.67	2.1	21.8	33
368	70	M	Biopsy	0.2	Cirrhosis		non-HCC	4.37	134	97.6	11	108	14.3	30.8	3.24	95.8	25.1	0.97	28.9	39.8	4.55	0.86	5.5	9.5	83
369	68	F	Biopsy	0.2	Cirrhosis		non-HCC	4.27	139	98.8	5.6	81	13.2	28.9	3.1	101.6	12.5	0.78	24.6	41.1	4.04	0.75	6.4	24.8	3136.2
370	61	F	Biopsy	0.2	Cirrhosis		non-HCC	4.52	121	83	8.35	411	13.5	31.5	5.1	90	11.3	0.81	30.8	24.6	3.78	1.03	8.8	5.5	26.8
371	54	F	Biopsy	0.2	Carcinoma	na	HCC	3.96	108	84	10.9	296	12.7	30.1	3.96	103.2	13.2	0.86	12	17.4	3.22	1.26	5964.5	99.5	47
372	77	M	Surgical resection	19	Carcinoma	na	HCC	6.59	160	77.6	16.3	323	17.3	37	4.28	100.6	14.4	0.88	143.8	152	2.3	6.66	55717	58.7	6453.2
373	46	M	Biopsy	0.2	Carcinoma	na	HCC	5.07	138	81.8	7.07	258	12.4	29.5	4.67	96.2	18	0.84	23.9	39.2	4.47	0.44	76527.2	16	32.1
374	52	M	Biopsy	0.2	Carcinoma	na	HCC	3.8	125	104	5.62	113	12.6	33.9	4.43	100	6.9	0.56	41.8	285.2	3.6	1.64	11.57	10.2	66
375	38	F	Biopsy	0.2	Carcinoma	na	HCC	4.91	108	68.7	8.52	308	14.2	32.6	3.93	105.6	14.1	0.71	20.4	19.9	4.2	0.57	4965.67	62.2	23.9
376	63	F	Biopsy	0.2	Carcinoma	na	HCC	4.05	124	94.7	10.9	227	12.9	29	6.88	135	13.4	0.81	66.6	86.7	3.3	0.81	36.6	5.5	34
377	47	M	Biopsy	0.2	Carcinoma	na	HCC	5.4	142	85.4	9.51	328	12.4	32	2.86	97.2	7.6	0.83	12.3	28.3	4.61	0.83	125698	12.2	37401.1
378	66	M	Biopsy	0.2	Carcinoma	na	HCC	4.66	149	98	7.01	156	12.9	26	2.81	206	17	0.9	45	32	4	0.8	1.9	0.4	262
379	24	F	Biopsy	0.2	Necrosis		non-HCC	4.65	138	86.6	8.9	235	13.1	33.3	3.56	94.1	13	0.6	12.6	15.4	4.29	0.57	1.4	0.4	31.6
380	66	F	Biopsy	0.2	Simple hepatic cyst		non-HCC	4.45	139	95.4	7.9	245	12.2	27.4	3.68	94.7	14	0.9	23.8	21.7	4.07	0.67	2.7	0.4	24.8
381	43	F	Biopsy	0.2	Chronic hepatitis		non-HCC	3.91	111	89	9.4	482	13	28.8	7.11	82.4	10.6	0.88	17.9	13.2	3.85	0.21	1.4	0.4	22
382	78	M	Biopsy	0.2	Chronic hepatitis		non-HCC	5.31	164	91.3	10.1	320	13	34.2	4.46	94.6	21.2	1	15.6	17.6	4.51	0.65	1.3	0.4	21
383	70	F	Biopsy	0.2	Chronic hepatitis		non-HCC	4.64	144	97.2	6.74	269	13.6	37.8	3.73	86.8	11.7	0.76	16.5	18.7	4.34	0.55	3.6	0.4	11
384	62	M	Biopsy	0.2	Chronic hepatitis		non-HCC	5.35	142	85.4	8.18	137	12.6	28.5	4.15	128.2	10.7	1.07	19.7	24.3	3.98	0.7	3.5	0.4	26.3
385	33	M	Biopsy	0.2	Chronic hepatitis		non-HCC	4.98	145	90.5	12.5	296	14	30	5.62	92	13.2	0.84	42.3	23.7	4.18	0.74	2.2	0.4	24.1
386	64	M	Biopsy	0.2	Chronic hepatitis		non-HCC	3.24	88	81.2	20.7	471	20.3	32.7	5.13	86.1	22.1	0.79	39	36.1	2.68	0.48	0.3	0.4	230
387	74	M	Biopsy	0.2	Dysplastic nodule		non-HCC	3.71	117	97.4	13.2	303	13.5	27.1	7.61	151.3	24.8	1.36	82.8	71.3	3.45	1.23	6.62	0.4	30.8
388	38	M	Biopsy	0.2	Dysplastic nodule		non-HCC	4.99	150	92.5	7.4	216	12.6	29.6	2.59	90.3	12.5	0.88	44.6	29.3	4.4	0.86	7.4	0.4	27.5
389	51	F	Biopsy	0.2	Chronic hepatitis		non-HCC	4.7	138	90.2	9.18	279	13	30.2	2.28	79.1	14.6	0.64	15.7	15.9	4.11	0.63	0.9	0.4	16
390	59	M	Biopsy	0.2	Carcinoma	II	HCC	4.01	125	97	6.65	581	12.9	28.6	7.76	87.1	13.6	0.73	287	180.2	3.67	0.47	1.7	0.4	191.1
391	62	M	Biopsy	0.2	Chronic hepatitis		non-HCC	4.4	145	100	12.3	427	12.4	29.7	6.47	85	12.5	0.8	25	25	3.97	0.6	1.9	0.4	23.2
392	41	F	Biopsy	0.2	Chronic hepatitis		non-HCC	4.43	129	86.2	4.9	290	13.5	29	3.45	96	10.4	0.83	13.2	19.7	4.5	0.57	1	0.4	19.1
393	80	F	Biopsy	0.2	Chronic hepatitis		non-HCC	3.53	108	95	13.4	391	12.2	26	4.86	92.5	8.5	0.79	14.7	22.7	3.58	0.6	2.9	0.4	22.2
394	70	M	Biopsy	0.2	Dysplastic nodule		non-HCC	4.46	141	93.5	9.41	238	13.4	29.8	3	137.2	13.5	0.87	19.7	23.3	4.97	0.74	2.6	0.4	32
395	54	M	Surgical resection	6	Carcinoma	III	HCC	4.39	135	93.7	5.16	157	13.6	29	3.06	338.8	18.3	0.99	21.5	35.2	4.7	1.26	2	0.4	4829
396	53	F	Biopsy	0.2	Normal		non-HCC	4.87	111	70.1	6.19	344	11.5	28	3.5	69.7	11.5	0.66	18.7	18	4.29	0.29	1.4	0.4	11
397	52	F	Biopsy	0.2	Normal		non-HCC	4.33	134	91.7	4.71	200	11.5	29	3.5	99.7	17.4	0.6	27.6	20	4	0.69	1	0.4	12
398	74	F	Biopsy	0.2	Normal		non-HCC	4.28	114	83	9.15	286	11.5	28	3.5	113.7	11.8	0.73	27.9	21.6	4	0.8	1.7	0.4	23
399	62	F	Biopsy	0.2	Normal		non-HCC	4.57	144	94.3	5.8	313	11.5	28	3.5	85	9.4	0.66	22.2	20.4	4	0.53	1.1	0.4	13
400	55	F	Biopsy	0.2	Normal		non-HCC	4.51	129	86.4	8.1	250	11.5	29	3.5	96.2	13.1	0.72	23.8	17.3	4	0.8	0.9	0.4	13
401	89	F	Biopsy	0.2	Normal		non-HCC	4.41	127	90.9	7.65	134	13.1	29.8	3.35	111.8	12.5	1.17	13.9	18.9	4	0.39	1.1	0.4	15.4
402	42	F	Biopsy	0.2	Normal		non-HCC	5.21	126	74.9	8	426	12.9	29.1	4.44	99.2	7	0.63	9.8	21.7	4.16	0.37	4.48	0.4	18
403	51	M	Biopsy	0.2	Normal		non-HCC	5.34	144	84	7.07	287	12.4	31.3	3.27	104	13.1	1.05	12.3	16.4	4.61	0.77	1.61	0.4	14
404	59	M	Biopsy	0.2	Normal		non-HCC	4.39	134	96.1	6.13	130	13.3	32	3.2	86.6	8.7	0.84	29.6	30.7	4.25	0.84	2.25	0.4	38
405	57	M	Biopsy	0.2	Normal		non-HCC	4.39	139	93.7	8.3	255	12.5	29.7	5.55	80.7	9.3	1.1	22.7	25.1	4.14	0.26	67.38	15	540
406	61	M	Biopsy	0.2	Normal		non-HCC	4.43	148	101	11.5	238	13	30.9	4.63	102	13.1	0.79	24.6	25.6	4.6	0.51	150.47	99.5	354
407	41	M	Biopsy	0.2	Normal		non-HCC	4.77	129	82.3	10.6	169	12.9	29.9	5.88	159.7	8.3	0.77	45.7	53.1	4.26	0.92	1.38	0.4	17.3
408	61	F	Biopsy	0.2	Normal		non-HCC	4.08	125	78.3	20.1	489	12.3	27.3	6.07	118.1	14.8	0.66	163.8	197.1	4.18	1.39	2.42	0.4	28
409	59	M	Biopsy	0.2	Normal		non-HCC	4.77	124	80.2	10.8	590	13.7	37	7.47	96.4	8.2	0.9	8.8	13.4	3.87	0.5	1.4	0.4	21.4
410	55	M	Biopsy	0.2	Carcinoma	III	HCC	3.49	85	73.2	6.98	213	18.4	35.7	2.2	119.6	12	0.95	35.4	121.7	2.65	1.34	89.12	99.5	15120.7
411	58	M	Biopsy	0.2	Carcinoma	na	HCC	5.31	150	85	9.6	320	13.8	32.2	4.16	99.4	11.3	0.98	16	21.3	4.6	0.63	125.01	99.5	3019.5
412	70	M	Biopsy	0.2	Carcinoma	III	HCC	4.02	120	95.7	7.2	203	12.3	31.2	3.96	97	17.8	0.89	55	56.2	4.19	0.48	314.3	99.5	5106
413	73	M	Biopsy	0.2	Carcinoma	II	HCC	4.87	146	93.7	7.27	182	12.9	28.3	4.86	106.5	16.2	0.95	29.9	36.1	4.05	0.87	2.7	0.4	3245
414	71	M	Biopsy	0.2	Carcinoma	na	HCC	5.04	149	91.8	11.6	277	12.8	31.2	2.98	113.2	12	0.88	8	83.4	4.3	4.71	8.08	0.4	150
415	58	M	Biopsy	0.2	Carcinoma	na	HCC	5.11	154	93	8.27	231	13.8	26.8	2.7	112.9	11.4	0.86	53.3	33.3	4.67	0.55	2.8	0.4	33
416	53	M	Biopsy	0.2	Carcinoma	na	HCC	3.58	125	105.3	3.9	93	13.6	31.6	2.97	249.9	18.8	0.93	19.3	38.5	3.74	1.08	1.75	0.4	30
417	52	M	Biopsy	0.2	Carcinoma	na	HCC	5.54	153	87.7	6.42	216	13.8	29.7	5.6	81.4	14.8	0.72	54.5	51.3	4.12	1.67	80000	99.9	19288
418	49	M	Biopsy	0.2	Carcinoma	na	HCC	4.82	144	89.3	8.75	208	12.9	30.1	4.51	94.4	10.1	1.17	77.6	106.5	4.39	0.77	10025.2	64.8	17215
419	61	M	Biopsy	0.2	Carcinoma	na	HCC	5.52	148	89.6	6.25	303	14.1	31.2	5.65	191	14.1	0.91	75.8	108.4	3.67	1.26	80000	99.9	72005
420	64	F	Biopsy	0.2	Carcinoma	III	HCC	4.59	148	98.6	5.58	245	13.9	27.5	3.52	94.4	9.5	0.84	26.7	30.6	4.46	0.74	2327.26	99.9	1268
421	59	M	Biopsy	0.2	Carcinoma	na	HCC	4.64	130	82.7	10.1	452	14.1	28.9	5.45	168.8	11.4	0.89	19.6	24.6	4.27	0.73	6853.1	99.9	11969.1
422	49	M	Biopsy	0.2	Carcinoma	na	HCC	3.48	114	100	7.95	348	11.6	26.5	6.32	98.9	8.5	0.77	37.9	78.4	4.02	0.21	881.31	99.5	2349
423	53	M	Biopsy	0.2	Carcinoma	na	HCC	5.23	127	77.6	14.5	354	13.6	30.5	4.58	95.7	15.2	0.94	55.8	48.6	3.9	1.14	80000	99.9	6092
424	63	M	Biopsy	0.2	Carcinoma	na	HCC	3.07	91	90	9.29	134	15.5	30.8	6.74	148.3	17.7	1.07	67.8	160.3	3.46	2.16	12892.5	99.9	30000
425	68	M	Biopsy	0.2	Carcinoma	na	HCC	4.33	147	100.5	7.2	224	15.4	33.8	4.5	97.3	15.9	0.91	32	74.7	3.04	1.12	80000	99.9	30000
426	58	M	Biopsy	0.2	Carcinoma	na	HCC	3.65	117	97.3	10.8	734	13.8	30.4	7.86	95	15.4	0.92	31.9	30.1	3.49	0.5	5730.1	26.2	1844.7
427	62	M	Biopsy	0.2	Carcinoma	na	HCC	5.34	172	96.5	10.8	250	12.4	25.7	5.72	158.2	13	0.9	15.8	62.6	4.06	1.04	9962.86	99.9	9746
428	66	F	Biopsy	0.2	Carcinoma	na	HCC	2.9	96	97.5	4.19	80.8	14.4	34.8	3.09	117.6	9.6	0.83	25.3	40.6	4.18	0.73	820.4	41.3	446
429	54	M	Biopsy	0.2	Carcinoma	na	HCC	4.61	150	101	8.52	226	13.6	33.9	3.74	94.5	11	0.78	42.2	43.7	4.42	0.47	472.51	99.5	982
430	83	F	Biopsy	0.2	Carcinoma	na	HCC	5.1	149	90.7	6.64	222	13.9	27.7	5.73	134.1	14.5	0.88	23.7	29.4	3.05	0.68	80000	99.9	11362
431	78	F	Biopsy	0.2	Carcinoma	na	HCC	3.97	130	97.5	9.24	134	16.3	29.7	3.74	204.3	17.7	0.82	39.8	84.1	2.64	1.94	1020.42	99.9	347.4
432	41	M	Biopsy	0.2	Carcinoma	na	HCC	5.12	147	84.2	6.07	166	12.9	38.3	2.73	99.8	7.5	0.88	15.6	22.3	4.95	0.88	2380.42	99.9	481
433	49	M	Biopsy	0.2	Carcinoma	na	HCC	6.97	138	62	8.6	488	14.1	31.8	2.86	88.4	12.3	0.72	25.6	60.9	4.24	0.84	80000	99.9	100000
434	69	F	Biopsy	0.2	Carcinoma	na	HCC	4.15	127	93.1	6.98	203	16.8	33.7	4.4	124	13	0.82	21.2	25.6	3.76	0.45	1791.7	37.3	2955
435	67	M	Biopsy	0.2	Carcinoma	na	HCC	4.12	133	95.1	9.8	126	13.7	30.1	4.46	115	21.2	0.96	36.4	40.9	3.94	0.85	1579.8	99.9	23115.4
436	68	M	Biopsy	0.2	Carcinoma	na	HCC	4.43	148	94.8	10.2	232	25.9	40.4	2.32	102.3	12.7	1.25	42.8	204.4	2.89	11.96	80000	99.9	150
437	58	F	Biopsy	0.2	Carcinoma	na	HCC	5.23	157	90.9	8.95	188	13	31.7	3.48	77	6.1	0.72	21.7	23.4	4.33	0.32	2628.21	99.9	1442
438	60	M	Biopsy	0.2	Carcinoma	na	HCC	3.82	139	108	7.56	115	26.6	43.3	2.59	110.6	8.3	0.71	56.8	84.9	2.84	2.18	524	99.5	269
439	71	M	Biopsy	0.2	Carcinoma	na	HCC	3.69	113	93.9	8.93	421	12.9	28.2	4.55	141.2	38	1.07	26.8	33.7	4.08	0.48	54241.5	99.9	29.9
440	56	F	Biopsy	0.2	Carcinoma	na	HCC	5.32	128	71.6	10.1	246	11.8	25.2	4.65	90.7	7.8	0.68	39.2	44.8	4.31	0.71	38733.4	99.9	30000
441	73	M	Biopsy	0.2	Carcinoma	na	HCC	4.81	92.3	68.5	10.3	446	13.3	32.4	3.97	79	9.6	1.01	19.8	72.5	3.78	0.32	8715.12	99.9	60493
442	47	M	Biopsy	0.2	Carcinoma	na	HCC	4.66	162	101	9.5	159	14.1	31.8	3.95	93.6	13.1	0.77	24.6	46.2	4.72	1.34	1538.67	99.9	22085.6
443	85	M	Biopsy	0.2	Carcinoma	na	HCC	4.04	126	103	5.86	126	14.9	34	4.25	82.1	10.4	0.7	40.2	60.7	2.41	0.88	10717.7	99.9	150
444	59	M	Biopsy	0.2	Carcinoma	na	HCC	4.01	119	90.6	10.5	325	12.6	29.6	6.69	103.2	11.9	0.81	22.3	34.6	3.83	0.45	4675.39	99.9	1592.6
445	51	M	Biopsy	0.2	Carcinoma	na	HCC	5.08	153	88.7	14.1	513	13.4	28.7	4.56	127.1	13	1.01	67.2	63.2	4.53	0.37	1238.81	0.4	69
446	88	F	Biopsy	0.2	Carcinoma	na	HCC	3.7	121	94.3	5.59	126	15.3	35.3	3.33	89.4	16.6	0.83	34.1	111.5	3.7	1.09	80000	99.9	139173
447	67	F	Biopsy	0.2	Carcinoma	na	HCC	4.23	111	86.6	8.09	229	11.8	28.5	6.57	197.9	10.4	0.72	36	142.9	3.83	0.72	1050.07	99.9	100000
448	45	M	Biopsy	0.2	Carcinoma	na	HCC	5.99	155	84.5	17.6	401	12.4	26.1	5.09	176.7	11.4	0.78	70.8	63.4	4.16	0.99	80000	99.9	30000
449	56	M	Biopsy	0.2	Carcinoma	na	HCC	4.34	114	82.8	7.63	204	14.4	31.6	3.77	124.7	9.7	0.89	49.5	105.3	3.67	2.42	6186.61	99.9	1218.6
450	61	M	Biopsy	0.2	Carcinoma	na	HCC	3.25	113	100	11.1	218	13.7	33	3.57	518.2	19	0.93	73.8	148.1	3.22	1.69	80000	99.9	9795
451	55	M	Biopsy	0.2	Carcinoma	na	HCC	4.17	134	95.5	6.3	258	12.2	27.1	3.38	83.5	15.2	0.91	141.1	76.1	4.16	0.88	4452.61	99.9	70.3
452	69	F	Biopsy	0.2	Carcinoma	na	HCC	3.2	109	95.2	7.69	243	13	28.3	4.05	96.2	7.7	0.61	43.8	35.8	4.41	0.69	527.28	99.5	12
453	57	M	Biopsy	0.2	Carcinoma	na	HCC	4.74	152	93.4	11.7	353	13	30.1	5.08	98.4	8.7	0.96	39.9	33.7	3.96	0.45	12633	66.5	4951
454	56	M	Biopsy	0.2	Carcinoma	na	HCC	4.37	132	89.9	3.7	83	19.9	31.4	3.67	101	10.1	0.81	46.3	61.4	4.05	0.63	14728.9	59	65839
455	47	F	Biopsy	0.2	Carcinoma	na	HCC	4.8	145	91.5	10.3	369	12.3	28.7	5.32	137.2	11.6	0.76	19.4	35.8	4.06	0.54	289.4	0.4	9676.5
456	29	M	Biopsy	0.2	Carcinoma	na	HCC	5.64	155	82	4.72	154	15.5	34.3	2.97	99.2	17.2	1.01	15.8	23.9	4.85	1.49	209.1	2.9	841.5
457	74	M	Biopsy	0.2	Carcinoma	na	HCC	4.01	122	92.2	6.01	146	20.3	41.7	5.04	95.7	16.4	0.71	58.1	188	3.37	1.12	352.46	99.5	264664
458	44	F	Biopsy	0.2	Carcinoma	na	HCC	3.7	124	102.2	10.3	239	14.8	28.1	6.55	94	10.5	0.81	35.8	173.2	3.96	1.83	375.69	99.5	100000
459	65	M	Biopsy	0.2	Carcinoma	na	HCC	4.21	151	107	6.55	189	13.1	32.3	4.45	82.2	19.7	0.83	55.2	43.5	4.3	0.57	381.9	31.2	374
460	61	M	Biopsy	0.2	Liver abscess		non-HCC	2.92	93	91.4	10.3	120	14.5	29.1	4.05	270.7	6.8	0.7	24.3	16.3	2.99	3.51	3.1	0.4	15.7
461	37	F	Biopsy	0.2	Dysplastic nodule		non-HCC	3.97	124	94.5	5.7	386	12	31.9	2.18	98.8	10.9	0.72	15.6	13.3	4.48	0.49	1.1	0.4	14
462	56	F	Biopsy	0.2	Dysplastic nodule		non-HCC	4.48	142	94	10.1	409	12.4	30	4.57	89.5	8.8	0.68	24.9	24.6	4.2	0.64	1.3	0.4	45
463	84	M	Biopsy	0.2	Dysplastic nodule		non-HCC	2.95	84	88.3	7.4	615	14.1	31.3	6.05	96.5	12.6	0.83	37.9	40.1	3.83	0.26	1.6	0.4	15.9
464	50	M	Biopsy	0.2	Dysplastic nodule		non-HCC	5.34	147	84.6	4.75	229	13.3	29.9	2.96	102.4	16.6	1.03	132.2	70.5	4.43	0.52	0.8	0.4	29
465	63	M	Biopsy	0.2	Dysplastic nodule		non-HCC	3.28	86	83.3	18.9	544	16.4	36.1	8.73	112.8	13.9	0.86	17	29.8	3.39	0.36	3.4	0.4	34.7
466	40	M	Biopsy	0.2	Dysplastic nodule		non-HCC	3.15	73	72.7	7.7	516	12.1	28.4	3.56	119.3	18.1	1.75	16	23.8	3.1	0.27	1.8	0.4	13
467	42	F	Biopsy	0.2	High-grade dysplastic nodule		non-HCC	5.05	134	85.8	9.57	307	13.6	33.7	3.23	94.4	5.9	0.71	18.4	18.9	4.19	0.35	1.1	0.4	37.4
468	56	M	Biopsy	0.2	Dysplastic nodule		non-HCC	4.77	151	91.6	5.75	174	14.9	29.6	3.46	106.8	11.6	0.79	23.2	28.3	4.64	0.5	2.8	0.4	26.2
469	30	M	Biopsy	0.2	Dysplastic nodule		non-HCC	5.52	157	84.2	12.4	199	14.5	32.5	2.19	104.8	11.6	0.85	91.6	56	4.71	0.56	1	0.4	18
470	62	M	Biopsy	0.2	Dysplastic nodule		non-HCC	4.37	121	86.6	28	423	17.2	28.7	6.86	149.4	10.1	0.72	76	57.4	3.64	1.35	4.6	15.7	18
471	47	F	Biopsy	0.2	Hyperplasia nodule		non-HCC	5.01	139	82.3	9.44	335	15.7	28.6	3.13	92.2	10.1	0.7	15.2	19	3.97	0.26	2.4	47	19
472	56	F	Biopsy	0.2	Hyperplasia nodule		non-HCC	4.92	108	71.8	6.46	220	13.4	26.2	3.05	127.8	5.3	0.9	18.6	18.7	4.15	0.36	1.7	0.4	25
473	39	F	Biopsy	0.2	Hyperplasia nodule		non-HCC	4.33	127	88.4	5.14	220	11.7	30.8	3.61	79.5	9.5	0.69	11.9	19	4.52	0.35	3	0.4	74
474	32	F	Biopsy	0.2	Hyperplasia nodule		non-HCC	4.8	136	83.5	8	421	12.9	31.5	5.06	89.6	7.4	0.63	9.2	13.5	4.61	0.43	1.2	0.4	15
475	64	M	Biopsy	0.2	Hyperplasia nodule		non-HCC	4.64	139	94.3	9.68	260	16.4	35.9	3.52	96.6	11.6	0.74	18.4	26.2	4.09	0.87	1.1	0.4	14
476	37	M	Biopsy	0.2	Chronic hepatitis		non-HCC	4.8	142	94.4	11.6	250	14.7	29.3	4.55	93.6	10.4	0.88	23.2	19.7	4.44	0.54	1.2	0.4	23.8
477	62	M	Biopsy	0.2	Chronic hepatitis		non-HCC	5.05	135	85.9	7.35	289	13.5	31.2	3.39	95.5	9.1	1.2	11.2	17.4	4.43	1.02	1.8	0.4	24.7
478	36	F	Biopsy	0.2	Chronic hepatitis		non-HCC	5.84	140	79.9	5.58	232	12.6	31	4.11	79.7	12.2	0.67	22	22.2	4.25	0.32	1.9	0.4	23
479	38	M	Biopsy	0.2	Chronic hepatitis		non-HCC	4.97	147	89.4	8.5	274	11.1	32	2.7	97.4	15.2	0.9	37.9	22.9	4.54	0.29	1.6	0.4	20
480	39	F	Biopsy	0.2	Chronic hepatitis		non-HCC	5.71	118	65.4	10.2	250	14.1	30.8	2.35	117.6	13.6	0.79	27.2	50.1	3.67	0.23	1	0.4	31.9
481	70	M	Biopsy	0.2	Chronic hepatitis		non-HCC	4.78	160	94.2	8.26	249	15.8	28.7	3.27	192	11.6	1.19	45.1	61.5	4.38	0.51	11.4	3.6	58.3
482	59	M	Biopsy	0.2	Chronic hepatitis		non-HCC	5.79	110	62.8	6.1	230	13.9	33.8	4.11	84.4	9.1	0.65	15.9	17.1	3.77	0.8	1.9	0.4	14
483	65	M	Biopsy	0.2	Chronic hepatitis		non-HCC	4.47	138	90.4	6.3	224	13.1	26.5	3.44	151.3	29.8	1.91	13.3	15.7	4.44	0.49	3	0.4	26
484	67	M	Biopsy	0.2	Chronic hepatitis		non-HCC	4.82	152	96.8	15.7	180	17.2	33.1	4.74	170.6	19.1	1.43	39.6	42.4	4.44	1.01	52.8	63.8	61
485	31	M	Biopsy	0.2	Chronic hepatitis		non-HCC	5.21	160	96	8.39	216	13.3	31.6	2.22	99	9.5	0.82	70.9	65	4.77	0.72	1.6	0.4	23.2
486	71	M	Biopsy	0.2	Chronic hepatitis		non-HCC	4.68	140	93.3	9.17	132	12.1	31.3	5.27	253	17.5	0.78	50.3	30.2	4.44	2.72	1.6	0.4	26
487	42	F	Biopsy	0.2	Chronic hepatitis		non-HCC	4.39	136	93.2	5.6	158	11.8	26.4	3.17	102.1	7.6	0.74	20.9	19.8	4.1	0.45	1.7	0.4	17
488	70	F	Biopsy	0.2	Carcinoma	na	HCC	3.98	125	94.7	6.09	103	15.6	34.9	2.71	102.4	10.3	0.66	51.5	58.4	4.02	0.8	8.2	5.4	37
489	83	M	Biopsy	0.2	Carcinoma	na	HCC	4.05	131	92.3	12.3	270	13.5	27.3	3.43	190.4	24.1	1.3	9.8	22.6	4.41	0.78	10.1	71	80.2
490	69	F	Biopsy	0.2	Carcinoma	III	HCC	3.91	126	97.2	6.9	308	13	25.6	3.35	232.4	15.6	0.9	21.3	19.5	4.16	0.21	3.3	40.8	17.3
491	72	F	Biopsy	0.2	Carcinoma	na	HCC	4.18	135	101	4.87	171	13.5	29.4	3.83	141.6	19.9	0.97	52	59.2	4.23	0.63	12.7	10.2	455.7
492	70	F	Biopsy	0.2	Carcinoma	III	HCC	4.1	132	100	6.1	239	12	28.6	5.67	123.6	14.5	0.84	18.7	38.3	4.27	0.4	4951.7	9.5	285.8
493	64	M	Biopsy	0.2	Carcinoma	II	HCC	4.53	131	87.8	7.41	173	14.4	32.1	4.17	110.6	9.9	0.79	59.8	60.4	4.01	1	17.3	6.3	5883.6
494	80	M	Biopsy	0.2	Carcinoma	II	HCC	4.42	129	88.5	10.3	285	11.7	27.8	5.08	118.2	23	1.17	18.5	21.7	4.28	0.54	147.3	91.1	781.4
495	59	M	Biopsy	0.2	Carcinoma	na	HCC	3.63	131	102.9	9.8	123	20.1	36.8	1.28	146.3	12.2	1.01	83	201	3.4	2.89	18.9	12	88
496	70	M	Biopsy	0.2	Carcinoma	II	HCC	4.06	122	89.1	9.56	353	12.4	27	5.61	139.1	12.4	0.89	15.9	20	3.93	0.27	129	58.6	953.4
497	60	M	Biopsy	0.2	Carcinoma	na	HCC	4.83	172	100	7.15	222	14.4	28.9	2.91	111.7	9.4	0.91	14.4	18	4.24	1.04	12.3	13.1	603.9
498	52	M	Biopsy	0.2	Carcinoma	III	HCC	5.37	156	87.5	6.9	254	12	28.6	4.65	96.3	13.3	0.86	28.6	32	4.76	0.81	70.3	0.4	11042.3
499	68	M	Biopsy	0.2	Carcinoma	na	HCC	4.09	119	92.7	7.87	207	16	28.7	3.21	80.2	11.2	0.83	43.9	40.3	4.36	0.55	4.6	16.3	425.1
500	66	M	Biopsy	0.2	Carcinoma	III	HCC	4.32	138	95.4	6.3	239	13.9	27.5	4.88	119.9	11.7	0.95	32.3	44.3	4.3	0.64	2.3	0.4	14338.6
501	64	M	Biopsy	0.2	Carcinoma	na	HCC	4.81	158	100	7.03	158	13.6	29.4	3.33	92.1	16	1.1	17.5	28.2	4.78	0.96	5.8	0.4	64
502	50	M	Biopsy	0.2	Carcinoma	na	HCC	4.77	139	87.7	8.7	271	12.1	30.3	5.81	247.6	7.8	0.97	332	162.3	4.65	0.39	2.1	0.4	3619
503	80	M	Biopsy	0.2	Hyperplasia nodule		non-HCC	4.26	129	87.6	15.8	222	16.5	28.6	8.22	148.4	16.8	1.07	31.5	24	3.71	0.78	1	0.4	49.4
504	56	M	Biopsy	0.2	Necrosis		non-HCC	4.32	127	89.8	18.1	271	12.8	24.3	6.91	120.9	12.5	0.79	104.4	52.4	3	5.1	1.3	0.4	135
505	58	M	Biopsy	0.2	Chronic hepatitis		non-HCC	5.52	98	63.1	13.6	150	14.6	29.5	2.68	196.8	27.5	1.22	56.2	44.8	4.32	1.37	43.2	2.6	97.9
506	60	M	Biopsy	0.2	Chronic hepatitis		non-HCC	4.6	145	92.7	7.6	186	12.9	27.1	3.47	222.1	11.7	1.02	34.8	28.9	4.36	0.7	2.4	0.4	73
507	44	M	Biopsy	0.2	Carcinoma	II	HCC	3.11	105	102	11.6	306	11.7	29.2	5.08	109.4	7.8	0.84	12.2	37.7	4.25	0.8	314.26	99.5	1584
508	67	M	Biopsy	0.2	Carcinoma	na	HCC	4.93	154	92.6	11.6	200	11.7	27.1	4.75	100	11.1	0.72	23.8	18.6	4.42	1.28	81.21	99.5	551
509	81	M	Biopsy	0.2	Carcinoma	na	HCC	5.05	159	92.9	7.9	273	14.9	29.4	3.08	170.7	18.3	1.29	48.3	34.5	4.79	0.69	3.1	26.2	3494.4
510	63	F	Biopsy	0.2	Carcinoma	II	HCC	4.38	126	84.9	5.4	228	12.5	30	4.53	96.9	10.6	0.67	13.9	26.4	4.45	0.52	3307.29	99.9	4363
511	72	M	Biopsy	0.2	Carcinoma	III	HCC	5.11	102	64.5	9.6	303	12.3	27	6.8	103.9	20.4	1.14	28.4	17.1	4.4	0.59	1134.58	99.9	2827
512	71	M	Biopsy	0.2	Dysplastic nodule		non-HCC	4.95	108	69.7	14.1	258	12.5	26.3	5.2	210.1	41.2	4.04	16.2	15.9	3.65	0.42	5.9	0.4	23.9
513	69	M	Biopsy	0.2	High-grade dysplastic nodule		non-HCC	4.7	144	95.7	8.49	329	11.8	29	4.77	88.2	18.3	0.77	17.1	23.5	4.06	0.33	3.57	0.4	28.2
514	81	M	Biopsy	0.2	High-grade dysplastic nodule		non-HCC	4.82	151	91.7	6.2	138	16.4	27.9	2.43	90.2	11.9	0.86	78.9	54.4	4.2	0.74	4.5	0.4	24
515	42	M	Biopsy	0.2	Dysplastic nodule		non-HCC	4.98	157	92.4	5.2	281	12.2	30.2	2.03	85.2	9	0.99	21.1	24	4.5	1.14	0.8	0.4	25.8
516	63	M	Biopsy	0.2	Dysplastic nodule		non-HCC	4.56	143	92.7	9.9	213	13.1	28.3	4.3	199	16.1	1.4	119.9	75.3	4.37	0.58	5.7	5.9	40
517	57	M	Biopsy	0.2	Dysplastic nodule		non-HCC	4.5	147	93.9	7.66	260	12	28.1	5.59	95.7	7.6	0.8	29.8	18.2	3.63	0.63	1.2	0.4	18
518	27	F	Biopsy	0.2	Hyperplasia nodule		non-HCC	4.7	142	89.6	6.8	219	13.7	31.1	3.57	99.4	7.8	0.79	24.1	23.7	4.6	0.54	0.9	0.4	24.7
519	31	F	Biopsy	0.2	Chronic hepatitis		non-HCC	4.62	138	93.5	19.7	217	14.9	30.2	3.23	71.2	8.8	0.64	40.1	30.3	3.91	0.43	0.4	0.4	16.3
520	67	M	Biopsy	0.2	Chronic hepatitis		non-HCC	4.55	131	86.1	7.7	230	12.8	27	5.75	102	12.5	0.8	25	25	3.73	0.35	1.6	0.4	15
521	67	F	Biopsy	0.2	Chronic hepatitis		non-HCC	3.46	63	58.4	5.84	181	17.4	41.9	2.12	79.1	8.8	0.77	16.6	32.9	3.06	1.08	14.5	4.3	41.3
522	48	F	Biopsy	0.2	Chronic hepatitis		non-HCC	4.2	130	94	7.9	208	13	30.2	3.8	84	9.1	0.71	25.9	47.8	4.25	0.62	5.79	0.4	21.2
523	68	F	Biopsy	0.2	Chronic hepatitis		non-HCC	5.11	129	82.4	9.95	368	13.4	24.7	4.07	89.8	11.6	0.65	32.2	49.3	4.45	0.49	2.1	0.4	18.7
524	58	M	Biopsy	0.2	Chronic hepatitis		non-HCC	4.09	127	93	14.7	433	13	29.5	6.14	91.2	7.2	0.79	21.3	18.4	4.18	0.45	3	0.4	29.9
525	79	F	Biopsy	0.2	Chronic hepatitis		non-HCC	4	123	94.3	4.28	284	11.9	28.3	3.95	120.9	12.2	0.85	341.8	418.5	3.51	2.36	55.3	7.1	26.9
526	54	M	Biopsy	0.2	Chronic hepatitis		non-HCC	4.67	153	93.5	5.81	245	14.8	30.7	4.91	118.3	14.9	0.98	30.2	21.6	4.15	0.6	1.2	0.4	23.4
527	40	F	Biopsy	0.2	Chronic hepatitis		non-HCC	4.05	125	93.8	8.49	198	13.4	33.3	2.55	93.5	6.6	0.73	49.6	40.8	4.43	0.58	2.2	0.4	13.4
528	49	M	Biopsy	0.2	Chronic hepatitis		non-HCC	3.74	110	88.7	12.7	576	15.1	25.9	6.61	84.8	8.8	0.67	24.6	21.9	3.08	0.43	5.2	8.3	49.3
529	74	M	Biopsy	0.2	Carcinoma	na	HCC	4.38	145	99.2	9.22	141	15	30.7	3.17	122.2	11	1.02	42.8	41.3	4.33	1.01	9.2	0.4	19
530	69	M	Biopsy	0.2	Carcinoma	II	HCC	5.03	151	89.6	7.8	308	12.4	27.6	4.47	124.7	11.8	1.12	45.9	33.7	4.29	0.42	2	0.4	233.1
531	83	M	Biopsy	0.2	Carcinoma	na	HCC	4.02	128	94.6	9.1	251	12.6	30.2	3.17	90.2	23.3	0.92	16.4	18.1	4.52	0.3	416.23	13	96
532	68	M	Biopsy	0.2	Carcinoma	III	HCC	4.48	146	95.5	7.71	197	13.6	27.8	4.23	105.9	10	0.83	26.7	24.4	4.2	0.99	2.8	0.4	3166
533	48	M	Biopsy	0.2	Carcinoma	III	HCC	5.66	134	79.1	4.7	230	13.2	29.2	3.55	106.8	10	1.14	26.9	22.1	4.33	0.6	20.1	31.4	693.6
534	64	F	Biopsy	0.2	Carcinoma	I	HCC	3.66	116	93.2	4.45	136	13.1	28.1	3.92	98.4	10.8	0.72	43.4	47.8	3.87	1.21	3.6	0.4	62
535	64	M	Biopsy	0.2	Carcinoma	na	HCC	5.26	154	88.7	8.72	159	11.6	25.3	2.83	94.7	21.9	0.84	15.8	23.6	4.43	1.39	3.8	0.4	506
536	76	M	Biopsy	0.2	Carcinoma	II	HCC	4.34	125	93	5.67	221	14	35	3.71	100.4	15.1	0.96	24.8	35.3	4.28	0.45	1.8	0.4	23.8
537	84	F	Biopsy	0.2	Carcinoma	na	HCC	4.15	126	87.7	7.3	166	12.6	23.6	3.6	137.2	15.6	0.87	38	32.9	4.43	0.6	4.7	0.4	80
538	61	M	Biopsy	0.2	Carcinoma	II	HCC	4.51	146	101	8.45	286	12.8	32.2	4.56	96	13	0.65	13.8	35.4	4.52	0.47	10	0.4	1528.5
539	67	M	Biopsy	0.2	Carcinoma	III	HCC	4.16	136	95.9	8.9	315	13.1	29.2	4.52	158.1	11.2	0.96	17.2	17.6	4.41	0.51	17.7	48.7	9905.1
540	74	M	Biopsy	0.2	Carcinoma	na	HCC	3.7	110	87.5	11.6	350	14.2	28.2	6.22	189	18	1.26	18.9	24.9	3.9	0.55	3.2	0.4	410.6
541	66	M	Biopsy	0.2	Carcinoma	II	HCC	5.35	102	62.9	8.71	230	14	30.8	2.89	100	18.2	0.87	28.9	25.5	4.43	0.84	2.6	0.4	106.8
542	62	M	Biopsy	0.2	Carcinoma	II	HCC	4.04	127	94.6	6.42	190	12	27.7	4.16	87	12.5	0.9	29.5	38.5	4.01	0.66	1.9	0.4	1356.8
543	57	M	Biopsy	0.2	Carcinoma	III	HCC	5.42	164	91.6	10.8	213	13.1	26.2	4.07	116.4	13.9	0.97	25.4	28.1	4.43	0.95	2.3	0.4	32.7
544	65	M	Biopsy	0.2	Carcinoma	II	HCC	5.5	136	88.5	11.4	290	13.7	28.2	9.39	127.7	10.5	0.83	183.8	74.8	4.22	0.7	2.4	0.4	1771
545	73	F	Biopsy	0.2	High-grade dysplastic nodule		non-HCC	4.32	124	89.4	5.83	140	14.8	29.7	2.72	118.8	6.7	0.68	33.9	37	4.06	0.65	8.4	5.7	56
546	56	F	Biopsy	0.2	Dysplastic nodule		non-HCC	4.78	143	92.2	6.31	390	12.9	31.4	3.68	92	15.9	0.63	13.7	15.9	3.98	0.31	1.8	0.4	16.2
547	67	M	Biopsy	0.2	Dysplastic nodule		non-HCC	4.18	122	89.5	6.63	153	13.7	30.5	3.62	112.7	13.8	1.01	52.1	29.8	4.26	0.59	1.8	0.4	13.9
548	56	M	Biopsy	0.2	Dysplastic nodule		non-HCC	4.62	139	87.8	7.45	213	12.5	28.1	4.33	130.5	9.4	0.81	28	21.9	4.26	0.35	3.8	0.4	114.7
549	69	M	Surgical resection	3	Carcinoma	na	HCC	4.77	96	65.3	17.8	318	15.3	27.6	5.21	95.5	11	0.87	14	25.2	3.92	0.64	73	1.3	863
550	67	F	Biopsy	0.2	Dysplastic nodule		non-HCC	3.64	98	81	7.8	208	14.1	28.9	4.69	141.5	11.1	0.72	26.5	42.9	3.55	0.27	1.2	0.4	18
551	61	M	Biopsy	0.2	Chronic hepatitis		non-HCC	4.08	127	94.9	8.78	350	12.8	29.1	4.66	143.9	19.8	1.05	21.7	21.5	4.31	0.48	3.5	0.4	12
552	71	M	Biopsy	0.2	Hyperplasia nodule		non-HCC	4.44	143	95.8	8.87	291	12.4	29.6	3.67	110.2	14.2	0.91	55.1	44.2	4.61	0.42	1.7	0.4	26
553	65	M	Biopsy	0.2	Carcinoma	na	HCC	4.18	124	90.7	5	149	12.1	25.4	5.68	180.6	21.7	1.79	16.2	14.5	4.49	0.45	1.2	0.4	22
554	71	M	Biopsy	0.2	Carcinoma	na	HCC	4.89	107	68.7	7.4	304	13.4	27.3	6.87	140.7	12.6	0.74	31.5	40.6	3.43	1.13	5.2	28.3	36
555	57	F	Biopsy	0.2	Carcinoma	III	HCC	4.18	123	87.6	8.6	82	13.9	33.9	3.75	93	7.6	0.63	14.2	22.8	4.3	0.6	1	0.4	13
556	72	M	Surgical resection	14	Carcinoma	III	HCC	4.63	125	81.6	9.46	275	15	30.8	9.18	109.4	16.1	0.79	91	76.7	3.52	0.98	164.7	64.8	5193
557	67	M	Surgical resection	5	Carcinoma	III	HCC	4.42	127	87.1	9.7	341	12.7	28.2	5.92	131.3	12.3	0.79	21.3	19.4	3.92	0.54	11823.7	76	35
558	62	M	Biopsy	0.2	Chronic hepatitis		non-HCC	4.57	146	94.3	6.3	160	14.2	29.1	4.27	100	13.3	0.81	80.4	51.5	3.84	0.86	13.2	4.5	19
559	44	M	Surgical resection	8	Carcinoma	III	HCC	6.05	137	74.2	9.8	246	12.6	27.2	3.61	198.6	9.4	0.77	47.3	43.8	4.27	0.57	198.2	0.9	223
560	22	F	Surgical resection	4	Hyperplasia nodule		non-HCC	4.21	127	92.1	7.1	292	14.2	31	2.44	89.9	9	0.76	13.6	15.8	4.59	0.53	4.21	0.4	92.1
561	66	F	Biopsy	0.2	Chronic hepatitis		non-HCC	3.96	106	81.2	10.7	194	13.6	26.3	3.62	104	26.6	0.7	36.5	33.7	3.82	0.63	8.5	0.4	86
562	25	F	Surgical resection	5	Hyperplasia nodule		non-HCC	4.69	138	89.1	7.65	303	14.9	29.4	3.31	86.4	8.4	0.69	15.6	14.4	4.17	0.7	1	0.4	16
563	56	M	Biopsy	0.2	Chronic hepatitis		non-HCC	4.29	148	101.8	8.6	210	13.6	26.8	2.62	186.1	12.3	1.13	49.3	48.3	4.07	0.65	4.6	0.4	25
564	63	M	Surgical resection	4	Carcinoma	II	HCC	4.55	152	99.3	8.6	211	12.7	28	4.68	98.3	9.7	0.74	52.7	34.8	4.02	0.58	9.6	5.4	1935
565	60	F	Surgical resection	10	Carcinoma	III	HCC	3.94	114	86.5	7.1	325	13	27.2	4.29	143.7	13.1	0.76	37.6	63.5	4.01	0.46	106.6	92.6	19545
566	37	F	Surgical resection	6	Hyperplasia nodule		non-HCC	3.97	127	93.2	8.1	431	13	28.3	5.06	99.4	9.7	0.63	32.4	18.9	4.44	0.47	1.4	0.4	18.6
567	46	M	Surgical resection	9	Carcinoma	III	HCC	3.78	119	94.6	11.8	182	15.1	26.6	5.07	101.8	9.4	0.71	369.4	91.5	3.05	0.67	1.7	0.4	1778.3
568	79	M	Surgical resection	3	Carcinoma	II	HCC	3.69	118	90.9	23.5	138	15.8	27.4	3.97	100	26.6	1.36	159.6	137.5	3.1	0.84	6.4	0.4	193.4
569	77	M	Biopsy	0.2	Low-grade dysplastic nodule		non-HCC	4.63	135	89.3	15.9	382	12.4	25.5	3.82	79.4	20.2	0.65	29.5	19.2	3.91	0.43	3.6	0.4	256.8
570	70	M	Surgical resection	8	Carcinoma	II	HCC	4.2	139	99.3	5.1	168	13.9	26.7	4.85	98.3	7.4	0.78	28.7	37.9	3.74	0.71	7.7	8.7	5313
571	48	M	na	na	Carcinoma	III	HCC	4.65	129	84.1	8	177	11.9	26.1	5.22	104.6	11.2	0.9	34	22.3	4.5	0.44	3.9	11	310
572	75	M	Biopsy	0.2	Carcinoma	na	HCC	3.7	128	104	6.68	261	13.3	28.8	4.94	135.1	15.2	0.92	24.8	26.9	3.88	0.6	6	0.4	100.9
573	37	F	Biopsy	0.2	Chronic hepatitis		non-HCC	4.81	135	86	13.4	375	13.6	31.8	4.85	104.6	9.8	0.6	20.9	17.8	4.13	0.52	0.8	0.4	14
574	75	M	Biopsy	0.2	Carcinoma	na	HCC	2.88	103	102.6	6	111	14.2	27.2	3.99	114.7	5.9	0.8	23.9	27.3	3.1	0.78	5	9.6	22.3
575	37	M	Biopsy	0.2	Chronic hepatitis		non-HCC	5.52	145	80.4	7.4	182	13.6	32.4	2.93	91.2	15.6	1.01	19.7	21.7	4.19	0.63	0.7	0.4	18
576	58	F	Biopsy	0.2	Chronic hepatitis		non-HCC	4.69	128	85.3	6.09	282	13.3	26.6	3.85	154.1	12.3	0.78	24.6	19.9	4.18	0.51	292.9	0.4	19
577	51	M	Biopsy	0.2	Carcinoma	na	HCC	4.35	122	86.6	4.22	93.1	15.1	35.6	2.41	131.1	8.7	0.7	44.6	64.8	3.33	0.54	87.1	17.3	19.7
578	65	M	Biopsy	0.2	Carcinoma	na	HCC	4.17	137	100	9.39	307	12.7	29	5.96	100	20	0.98	42	45	3.5	1.2	4.6	0.4	9042.8
579	49	M	Surgical resection	1.5	Carcinoma	III	HCC	4.18	129	93.1	7	94	14.8	32.2	5.16	217	8.3	0.86	42.6	44.3	3.78	0.91	7.4	4.6	4883.6
580	82	F	Biopsy	0.2	Chronic hepatitis		non-HCC	4.57	134	90	8.4	160	13.1	29.1	3.8	103.2	16.3	0.88	14.4	15.4	4.01	0.74	1.9	0.4	29.4
581	28	M	Surgical resection	4	Hyperplasia nodule		non-HCC	5.03	147	90	5.46	260	12	30.2	2.81	86.4	12.5	0.85	23.3	19.6	4.4	0.91	3.05	0.4	32.1
582	53	M	Surgical resection	10	Carcinoma	II	HCC	3.82	116	89.4	7.7	360	13.3	30.8	8.43	179.7	8.7	0.72	33.2	23.3	3.39	0.83	21.3	1.6	295.3
583	67	F	Biopsy	0.2	Low-grade dysplastic nodule		non-HCC	3.98	130	96.8	5.78	242	12.5	28	3.02	205.5	12.7	0.71	33.7	44.7	3.71	0.46	1.9	0.4	28.6
584	47	M	Surgical resection	5	Carcinoma	II	HCC	5.12	152	88.1	8.43	204	12.8	33.1	3.49	91.1	17	0.9	27.3	35.2	4.39	0.92	3.2	14.7	3533.4
585	58	M	Biopsy	0.2	Carcinoma	III	HCC	4.42	131	87.6	8.66	335	13.1	26.9	5.48	105	23.4	1.86	20	57.5	4.4	0.65	227.6	84	92261.6
586	63	M	Biopsy	0.2	Carcinoma	na	HCC	4.34	141	98.9	5.35	175	12.6	27	3.27	145	13	0.86	41.2	36.3	4.33	0.67	2	0.4	57.7
587	58	M	Surgical resection	3	Carcinoma	na	HCC	4.91	165	98.7	9.55	187	14.6	31	2.45	109.7	14.8	1	31.7	26.7	4.24	0.8	5030.8	5.5	964.9
588	55	M	Surgical resection	9	Carcinoma	III	HCC	4.67	160	100.4	10.8	278	11.9	27.9	4.33	140.3	14.9	1.11	25.6	34.7	4.4	0.39	76.9	87.1	46.2
589	58	F	Biopsy	0.2	Carcinoma	na	HCC	4.15	129	92.4	6.9	180	14.3	29.4	2.97	163.7	14.1	0.7	55.9	78.3	3.96	0.37	3.2	0.4	127.1
590	73	M	Biopsy	0.2	Carcinoma	na	HCC	3.99	115	86.5	8	319	12.9	32	4.13	99.9	20.7	1.28	20.6	17.2	3.75	0.37	3.3	0.4	418.4
591	58	M	Biopsy	0.2	Chronic hepatitis		non-HCC	3.7	110	92.2	11.3	286	12.2	32.1	7.87	142.8	14	0.8	116.9	88.2	1.97	0.88	2.7	0.4	68.2
592	74	F	Biopsy	0.2	Dysplastic nodule		non-HCC	3.27	101	92.8	5.78	152	15.3	33.6	4.43	112.1	10.1	0.7	11.7	27.7	3.47	1.14	3.6	0.4	773
593	20	M	Surgical resection	10	Hyperplasia nodule		non-HCC	4.76	136	89.4	9.4	455	13.6	33.2	5.72	111.5	8.9	0.82	29.2	32.2	4.4	0.38	1.8	0.4	30.6
594	71	F	Surgical resection	7	Carcinoma	II	HCC	4.97	130	78.2	10.9	290	13.2	27.6	3.71	284.6	10.7	0.85	26.9	25	3.78	0.81	3.5	10	480.8
595	62	M	Biopsy	0.2	Carcinoma	na	HCC	4.07	131	97.1	11.9	268	13.4	33.4	4.53	133.1	13	0.86	37.2	33	4.06	0.55	57.5	40.6	807.7
596	40	M	Surgical resection	5	Carcinoma	II	HCC	6.48	133	66	11.9	253	13.4	35.7	2.62	93.4	10.9	0.81	41.7	41.9	4.15	0.46	3.1	0.4	1225.1
597	43	M	Surgical resection	4	Carcinoma	II	HCC	4.47	134	91.2	6.7	164	14.2	28.9	3.07	86	12.7	0.72	23.5	28.4	3.99	0.55	4.1	25.8	3516.6
598	64	M	Biopsy	0.2	Carcinoma	na	HCC	4.69	161	96.2	6.35	261	13.5	30	3	149.6	9	0.85	36.3	29.5	4.25	1.14	4.4	0.4	22.8
599	72	M	Biopsy	0.2	Carcinoma	III	HCC	4.78	152	96.2	8.14	244	12.4	24.6	4.96	106.9	9.9	0.85	30.3	67.4	3.84	0.46	4.7	18.8	270.8
600	55	M	Biopsy	0.2	High-grade dysplastic nodule		non-HCC	4.53	159	102.2	8.5	201	14.3	32.3	4.08	83.5	9.3	0.86	25.3	22.5	4	0.76	7.9	0.4	1401.6
601	40	F	Biopsy	0.2	Chronic hepatitis		non-HCC	4.05	127	93.2	5.16	213	13.8	32.5	2.64	89.7	12.3	0.79	14.2	15.6	4.02	1.23	1.3	0.4	11
602	65	M	Surgical resection	2.5	Carcinoma	II	HCC	5.52	170	91.6	5.28	194	13.4	29.4	3.55	275.3	17.7	1.27	99.7	63.9	4.67	0.76	6.7	0.4	7515
603	69	M	Biopsy	0.2	Chronic hepatitis		non-HCC	4.08	126	94.4	10.7	176	12.4	25	2.88	85	17.1	0.85	22.5	23.4	4.4	0.82	1.9	0.4	25
604	61	M	Surgical resection	5	Carcinoma	III	HCC	4.65	129	83.7	15.5	205	15	28.1	3.55	100	10.8	0.77	595.4	563.9	3.31	0.81	2.4	0.4	4036
605	64	M	Biopsy	0.2	Low-grade dysplastic nodule		non-HCC	4.89	152	94.4	6.5	216	14.3	29.6	2.98	106.1	10.8	0.97	22.4	30.4	4.36	0.6	1.2	0.4	15.2
606	66	F	Biopsy	0.2	Carcinoma	na	HCC	4.91	149	91.5	6.26	118	13.9	26	2.72	153	8	0.68	26.6	48.4	4.22	0.72	5.9	5.2	24.2
607	78	M	Surgical resection	16	Carcinoma	II	HCC	3.96	114	89.6	6.89	298	12.8	29.5	6.59	113.6	11.7	0.91	15.2	40.1	3.78	0.48	3.1	0.4	156.9
608	60	F	Biopsy	0.2	Dysplastic nodule		non-HCC	4.56	140	90	8.2	243	12.7	28.4	3.09	146.5	13.9	0.74	37.6	23	4.56	0.82	1.9	0.4	16.2
609	47	F	Biopsy	0.2	Chronic hepatitis		non-HCC	5.66	129	73.2	3.7	168	13.5	32.7	2.22	102.8	7.1	0.76	12.5	22.1	4.52	0.47	2.7	0.4	17.7
610	60	M	Biopsy	0.2	Chronic hepatitis		non-HCC	4.9	124	79.9	11.2	131	16.3	37	2.55	83.2	13.6	0.84	11	23.2	3.62	1.05	13.3	2.8	16.7
611	70	M	Biopsy	0.2	Hyperplasia nodule		non-HCC	5.31	159	90.3	14	407	12.4	28.3	4.4	126.5	15.2	0.81	29.3	21	4.4	0.61	2.16	0.4	21
612	66	M	Surgical resection	10	Carcinoma	II	HCC	3.6	125	103.1	5.6	177	13.9	27.1	4.43	100	16.4	0.95	25.9	27.2	3.98	0.51	9.5	21.7	13756
613	43	M	Biopsy	0.2	Dysplastic nodule		non-HCC	4.83	153	92.4	6.23	92.3	15.9	31.2	3.03	227.5	10.6	0.75	85.9	82.7	3.63	2.08	12	3.8	64.5
614	56	M	Biopsy	0.2	Chronic hepatitis		non-HCC	4.58	139	91.6	11	378	13.4	29.3	6.06	98	14	0.99	19.8	16.5	4.17	0.59	1.8	0.4	10
615	60	M	Biopsy	0.2	Chronic hepatitis		non-HCC	4.17	137	99	8.9	280	12.9	28.2	4.12	80.8	11.5	0.75	19	28.7	3.74	0.45	1.8	0.4	14
616	71	M	Surgical resection	6	Carcinoma	II	HCC	3.76	131	106	5.67	103	14.4	29.9	3.45	95.8	14.8	0.92	97.6	133.4	4.33	1.48	10.4	3.3	4877
617	64	F	Surgical resection	4	Carcinoma	III	HCC	4.5	135	94.4	12	310	13.5	31.1	3.2	156.2	10.6	0.77	26.4	27.4	4.13	1.08	2.2	0.4	10054.4
618	33	F	Biopsy	0.2	Liver angiomyolipoma		non-HCC	4.5	107	74.3	4.6	271	12	28.4	2.2	82.9	12.2	0.81	17.4	15.5	3.99	0.27	1	0.4	26.7
619	65	M	Biopsy	0.2	Chronic hepatitis		non-HCC	4.11	131	98.4	6.93	372	14.7	28.3	4.67	91.2	14.4	0.74	16	22.2	4.14	0.73	2.2	0.4	37.9
620	70	M	Biopsy	0.2	Chronic hepatitis		non-HCC	2.48	74	94.3	25.1	181	14.6	27.2	3.02	187.4	53.4	5.15	26.1	23.1	3.2	0.58	0.7	0.4	17.9
621	46	F	Biopsy	0.2	Chronic hepatitis		non-HCC	4.35	130	88.8	8.9	425	12.9	26.2	3.08	94.6	11	0.77	39.6	21.7	4.07	0.45	1.3	0.4	42.3
622	65	M	Biopsy	0.2	Intrahepatic stones		non-HCC	4.21	133	97.2	6.17	224	12.3	27.7	4.38	104.4	10.9	0.77	27.5	26.4	3.75	0.52	2	0.4	7.3
623	70	F	Biopsy	0.2	Carcinoma	na	HCC	4.79	139	88.5	11.6	151	14.8	28.6	5.96	340.7	16.9	0.8	34.7	27.1	4.09	1.2	4.5	45.4	31.8
624	70	M	Biopsy	0.2	Carcinoma	III	HCC	5.14	146	88.7	15.6	336	14.4	25.5	3.89	296.3	19.6	0.94	36.9	23.5	4.58	0.62	2.2	0.4	2480.3
625	25	M	Biopsy	0.2	Necrosis		non-HCC	4.96	153	91.9	5.9	237	13.2	27	2.58	80.4	13.7	1.08	31.4	31.9	4.72	0.77	0.9	0.4	23.8
626	49	M	Surgical resection	4	Carcinoma	I	HCC	3.61	119	97.2	8.93	444	13.3	30.3	8.71	91.8	9.8	0.67	60.8	23.5	4.35	0.35	2.5	0.4	419.4
627	59	M	Biopsy	0.2	Carcinoma	na	HCC	4.27	111	81.8	7.5	244	13.2	30.6	5.84	108.1	11	0.7	19.9	24.5	3.69	0.48	3.5	28.2	14
628	54	M	Surgical resection	4	Carcinoma	II	HCC	4.81	148	96.4	9.07	208	13.9	29.7	6.39	99	16.8	0.74	66.3	58.7	4.38	1.1	5.2	9.9	153
629	61	M	Biopsy	0.2	High-grade dysplastic nodule		non-HCC	4.38	139	98.6	10.2	323	13	27.1	4.37	138.2	19.7	2.09	17	29	4.14	0.5	3.2	0.4	33.4
630	68	M	Surgical resection	8	Carcinoma	II	HCC	5.44	114	71.2	9.21	331	12.1	26.6	7.94	127.1	14.2	0.93	21.7	22.7	3.9	0.86	387.2	23.7	166564
631	50	M	Biopsy	0.2	Chronic hepatitis		non-HCC	4.86	146	93.2	7.12	254	12	25	4.21	146.8	12.7	0.86	18.3	13.9	4.09	0.29	1.2	0.4	32
632	43	M	Biopsy	0.2	Chronic hepatitis		non-HCC	5.24	155	88.6	7.2	185	11.8	27.1	3.88	107.4	10.9	0.85	55.7	27.9	4.69	0.55	1.4	0.4	19.2
633	47	M	Biopsy	0.2	Chronic hepatitis		non-HCC	4.56	146	98.3	5.07	181	13.1	29.2	2.99	93.5	13.3	1.05	17.7	19.2	4.3	0.76	1.7	0.4	18
634	56	M	Biopsy	0.2	Carcinoma	na	HCC	4.76	145	94.8	7.13	295	12	25.2	4.57	119.1	19.2	0.78	71.6	34.1	4.35	0.52	2.1	0.4	3543.8
635	77	M	Biopsy	0.2	Carcinoma	na	HCC	4.01	124	98.1	7.58	230	18.7	27.7	2.75	102	7.5	0.81	12.7	20.5	3.69	1.15	3.6	0.4	6883.7
636	57	M	Biopsy	0.2	Carcinoma	na	HCC	5.2	154	89.5	9.4	322	11.9	28.7	5.4	108.8	21.8	0.97	38.2	23.5	4.35	0.38	1.7	0.4	36.5
637	59	M	Biopsy	0.2	Chronic hepatitis		non-HCC	4.79	148	94.1	5.67	245	12.7	26	2.9	103.4	13.4	0.84	21.6	17.6	4.19	0.4	2.6	0.4	29.8
638	37	F	Surgical resection	4	Hyperplasia nodule		non-HCC	4.63	145	94.3	7.6	262	12.5	25.2	4.15	95.6	13.9	0.71	21.9	17.6	4.09	0.5	1.2	0.4	17
639	64	M	Surgical resection	6	Carcinoma	II	HCC	4.6	136	94.9	7.2	328	12.4	26.2	6.66	94.2	17.2	1.08	20.8	27.3	4.05	0.67	2.3	20.1	1156.8
640	78	M	Biopsy	0.2	Chronic hepatitis		non-HCC	3.84	127	108	6.28	241	12.5	30	4.44	87.9	10.1	0.89	13.8	22.8	3.92	0.92	2.2	0.4	17.5
641	62	M	Surgical resection	4	Carcinoma	III	HCC	4	135	104	6.97	214	12.2	31.2	5.32	88	12.2	0.69	33	49.2	3.65	0.49	12.58	9.5	1438.3
642	30	M	Biopsy	0.2	Necrosis		non-HCC	5.01	144	84.8	7.4	377	11.1	26.7	3.76	94.7	18.3	0.86	77	52.4	4.99	1.5	2.1	0.4	24.1
643	61	M	Biopsy	0.2	Carcinoma	III	HCC	3.24	82	77.9	16.3	309	14.9	33.6	4.52	93.2	23.8	0.88	34.1	38.5	2.63	0.91	1.37	0.4	53
644	67	M	na	na	Carcinoma	na	HCC	4.9	143	94.1	7.46	221	13.7	27.8	4.75	98.2	12.7	0.77	25.8	50.3	4.16	0.88	6454.7	99.9	37872
645	58	F	na	na	Carcinoma	na	HCC	3.27	124	86.6	4.7	145	12.7	30.1	4.73	110.8	12.5	0.71	38.9	59.9	4.08	1.11	4.33	0.4	185.3
646	67	M	na	na	Carcinoma	na	HCC	5.58	168	54.5	9.53	255	11.5	25.7	5.47	80.2	19.6	2.55	17.6	36.8	4.04	0.74	64781.2	99.9	24555.6
647	69	M	na	na	Carcinoma	na	HCC	3.97	84	69.7	5	221	15.1	29.4	4.15	117.6	17.7	0.73	82.5	103.9	3.54	1.74	3.8	8.9	52244.8
648	52	M	Biopsy	0.2	Chronic hepatitis		non-HCC	6.2	125	64.3	7.5	137	12.7	28.9	5.37	148.1	8.6	0.76	81.4	34.1	4.61	0.59	3.79	0.4	na
649	52	F	Biopsy	0.2	Carcinoma	na	HCC	4.25	113	82.3	10	459	13	28.8	7.34	114.8	8.7	0.74	26.4	64.5	3.83	0.59	72.85	na	na
650	37	F	Biopsy	0.2	Chronic hepatitis		non-HCC	3.05	85	84.8	7.1	193	13.5	28.2	5.61	95.8	8.7	0.63	104.3	65.4	3.52	1.2	1.46	0.4	na
651	50	M	Biopsy	0.2	Chronic hepatitis		non-HCC	4.22	128	90.1	6.9	216	12.3	27.4	3.2	107.3	9.5	0.67	36.8	25.8	3.9	0.33	2.83	0.4	na
652	52	F	Biopsy	0.2	Chronic hepatitis		non-HCC	3.73	123	100	6.7	311	12.4	25.8	3.64	86.9	18.7	0.67	23.5	19.6	4.21	0.38	2.88	0.4	na
653	66	F	Biopsy	0.2	Carcinoma	na	HCC	3.96	98	73.4	5.17	150	16.3	33.9	3.46	120.3	13	0.9	34.8	81.8	2.31	1.62	87.82	na	na
654	71	F	Biopsy	0.2	Chronic hepatitis		non-HCC	3.99	108	81.7	5.13	323	12.9	27.5	3.43	99	14.5	0.61	11.2	15.3	3.71	0.56	4.79	0.4	na
655	34	F	Biopsy	0.2	Chronic hepatitis		non-HCC	4.22	109	80.7	7.4	275	13.5	28	4.36	186.2	12.6	0.7	113.8	74.5	4.17	0.49	4.35	0.4	na
656	47	M	Biopsy	0.2	Necrosis		non-HCC	4.63	144	93.2	7.2	211	12.7	28.2	3.06	153.7	13.9	1.02	71.4	50.1	4.37	0.76	3.33	0.4	na
657	54	M	Biopsy	0.2	Chronic hepatitis		non-HCC	5.21	143	84.8	7.6	309	12.8	29.4	4.58	87.5	10	0.65	33.6	32.1	4	0.35	6.33	0.4	na
658	52	M	Surgical resection	10	Carcinoma	na	HCC	5.56	173	92.9	6.43	238	13.5	30	4.06	202.3	17.7	1.02	67.3	50.8	4.01	0.79	185.87	na	na
659	63	M	Surgical resection	12	Carcinoma	III	HCC	4.58	138	90.4	12	664	13.6	30	5.05	108.5	15.2	0.78	57.7	48.4	4.06	0.45	22177.5	99.9	na
660	53	F	Biopsy	0.2	Hemangiomas		non-HCC	4.73	127	77.9	4.5	194	14.3	32.3	2.37	84.7	13.9	0.66	20	20.7	3.53	0.68	4.12	0.4	na
661	66	M	Biopsy	0.2	Chronic hepatitis		non-HCC	4.17	139	100.7	5.9	286	13.1	30.7	3.82	118.1	13	0.98	27.5	26.1	3.59	1.22	2.2	0.4	na
662	48	F	Biopsy	0.2	Necrosis		non-HCC	3.78	117	93.1	6.4	369	13.4	30.7	2.28	83.7	13.6	0.67	13.2	18.3	3.63	0.59	1.28	0.4	na
663	43	M	Biopsy	0.2	Chronic hepatitis		non-HCC	4.14	121	87.7	30.3	411	17.2	28.5	3.95	111.8	10	0.88	30.7	27.8	3.96	0.44	3.28	0.4	na
664	73	F	Biopsy	0.2	Normal		non-HCC	4.41	141	95.1	3.8	156	14.5	29.7	3.53	107.4	8.8	0.58	17.8	25.9	3.81	0.77	1.81	0.4	na
665	58	F	Biopsy	0.2	Chronic hepatitis		non-HCC	4.5	140	91.5	8.7	228	13.6	30.1	1.89	124	9.4	0.68	24.5	19.9	4.51	0.41	3.53	0.4	na
666	74	M	Biopsy	0.2	Low-grade dysplastic nodule		non-HCC	4.23	131	93.5	8.5	297	13	27.9	5.45	102.8	10.3	0.94	73	126.5	3.83	0.93	3.51	0.4	na
667	66	M	Surgical resection	10	Carcinoma	II	HCC	5.25	158	89.2	6.3	288	13.2	32.8	4.7	99	12.4	0.81	20.7	46.9	4.6	0.67	5.13	0.4	na
668	54	F	Biopsy	0.2	Chronic hepatitis		non-HCC	5.76	119	63.4	6.27	281	13.6	28.2	3.6	103.9	14.1	0.69	28	19.3	4.42	0.53	4.05	0.4	na
669	65	F	Biopsy	0.2	Chronic hepatitis		non-HCC	3.48	106	90.6	10.7	190	14.4	27.7	4.65	358.3	7.5	0.72	21.2	28	3.82	0.65	14.93	na	na
670	65	F	Biopsy	0.2	Chronic hepatitis		non-HCC	4.89	132	82.9	8.65	196	12.6	25.7	3.82	116.4	12.8	0.7	81.2	39.1	4.22	1.08	1.63	0.4	na
671	25	F	Biopsy	0.2	Chronic hepatitis		non-HCC	4.54	134	91.2	6.05	184	12.6	28.3	5.25	81.5	8.4	0.62	371.2	151.8	4.23	7.45	2.71	0.4	na
672	56	M	Biopsy	0.2	Chronic hepatitis		non-HCC	4.34	126	93.4	16.5	400	12	29.2	3.04	96.5	5.9	0.6	25.7	20.4	3.81	0.32	3.13	0.4	na
673	43	F	Biopsy	0.2	Chronic hepatitis		non-HCC	3.44	118	101.3	4.9	86	16	35.6	2.18	80.9	6.4	0.66	230.6	260.7	3.51	2.46	3	0.4	na
674	42	M	Biopsy	0.2	Chronic hepatitis		non-HCC	5.42	159	88.3	8.32	241	12.5	28.8	4.19	92.6	12.3	0.89	36.9	27	4.41	1.14	3.06	0.4	na
675	34	F	Surgical resection	3	Hyperplasia nodule		non-HCC	4.63	141	89.9	10.1	274	12.6	29.6	2.66	100.7	14.8	0.6	29.3	22.4	4.04	0.72	1.83	0.4	na
676	62	M	Biopsy	0.2	Chronic hepatitis		non-HCC	4.92	152	95.2	8.39	263	11.4	29.7	3.56	103.4	11.2	0.79	16.2	19.6	4.41	0.76	1.42	0.4	na
677	72	M	Biopsy	0.2	Chronic hepatitis		non-HCC	3.61	108	90	8.7	336	14	28	6.08	107.2	13.2	0.78	22	29.6	3.81	0.4	2.86	0.4	na
678	28	M	Biopsy	0.2	Sarcoma		non-HCC	4.4	127	88.5	10.4	256	14.6	27	4.47	86.9	10.1	0.88	166.7	108.9	3.9	1.08	3.03	0.4	na
679	32	M	Biopsy	0.2	Chronic hepatitis		non-HCC	5.37	156	85.8	9.4	318	13.3	28.2	2.54	89.7	11.6	0.85	22.2	22.9	4.37	0.47	1.85	0.4	na
680	51	F	Biopsy	0.2	Necrosis		non-HCC	4.71	122	77.8	7.92	313	11.9	26.8	3.53	97.8	11.8	0.59	40.6	27.5	4.12	0.51	2.37	0.4	na
681	57	M	na	na	Carcinoma	na	HCC	3.78	137	109	6.05	318	11.8	31	6.51	112.8	13.6	0.93	37.5	65.5	3.91	1.02	147.8	na	608.9
